# Supplementary material for: 5-Amino-2,4,6-triiodo­isophthalic acid monohydrate
Source: Acta Crystallogr Sect E Struct Rep Online. 2008 Jun 19;64(Pt 7):o1286. doi: 10.1107/S1600536808017741 (PMC2961876; doi:10.1107/S1600536808017741)
Supplement: Supplementary file 1 [file e-64-o1286-sup1.cif]

##############################################################################
###                                                                        ###
###        Electronic paper (Acta Crystallographica Section E)             ###
###                                                                        ###
##############################################################################
#                                                                            #
# This CIF contains the data in a paper accepted for publication in Acta     #
# Crystallographica Section E. It conforms to the requirements of Notes      #
# for Authors for Section E, and has been peer reviewed under the auspices   #
# of the IUCr Commission on Journals.                                        #
#                                                                            #
# Full details of the Crystallographic Information File format               #
# are given in the paper "The Crystallographic Information File (CIF):       #
# a New Standard Archive File for Crystallography" by S. R. Hall, F. H.      #
# Allen and I. D. Brown [Acta Cryst. (1991), A47, 655-685].                  #
#                                                                            #
# The current version of the core CIF dictionary is obtainable from          #
# ftp://ftp.iucr.org/pub/cif_core.dic. The current version number is 2.4.    #
#                                                                            #
# Software is freely available for graphical display of the structure(s) in  #
# this CIF.  For information consult the CIF home page http://www.iucr.org/  #
# cif/home.html                                                              #
#                                                                            #
# This file may be used for bona fide research purposes within the           #
# scientific community so long as proper attribution is given to the journal # 
# article from which it was obtained.                                        #
#                                                                            #
##############################################################################
                                             
data_global
_audit_creation_method     'from SHELXL97 CIF and IUCr SHELXL97-template'
_journal_date_recd_electronic     2008-05-22
_journal_date_accepted     2008-06-11
_journal_name_full     'Acta Crystallographica, Section E'
_journal_year     2008
_journal_volume     64
_journal_issue      7
_journal_page_first     o1286
_journal_page_last     o1286
_journal_paper_category     QO
_journal_coeditor_code     PK2102
_publ_contact_author_name     'Tobias Beck'
_publ_contact_author_address
;
Department of Structural Chemistry
Georg-August Universit\"at
Tammannstr. 4
37077 G\"ottingen
Germany
;
_publ_contact_author_email     tbeck@shelx.uni-ac.gwdg.de
_publ_contact_author_fax     '+49-551-392582'
_publ_contact_author_phone     '+49-551-393066'
_publ_section_title
;
5-Amino-2,4,6-triiodoisophthalic acid monohydrate
;
loop_
    _publ_author_name
    _publ_author_address
    'Beck, Tobias'
;
Department of Structural Chemistry
Georg-August Universit\"at
Tammannstrasse 4
37077 G\"ottingen
Germany
;
    'Sheldrick, George M.'
;
Department of Structural Chemistry
Georg-August Universit\"at
Tammannstrasse 4
37077 G\"ottingen
Germany
;
data_I
_chemical_name_systematic
;
5-Amino-2,4,6-triiodoisophthalic acid monohydrate
;
_chemical_formula_moiety     'C8 H4 I3 N O4, H2 O'
_chemical_formula_sum     'C8 H6 I3 N O5'
_chemical_formula_iupac     'C8 H4 I3 N O4, H2 O'
_chemical_formula_weight     576.84
_chemical_melting_point     ?
_symmetry_cell_setting     orthorhombic
_symmetry_space_group_name_H-M     'P b c a'
_symmetry_space_group_name_Hall     '-P 2ac 2ab'
loop_
    _symmetry_equiv_pos_as_xyz
    'x, y, z'
    '-x+1/2, -y, z+1/2'
    '-x, y+1/2, -z+1/2'
    'x+1/2, -y+1/2, -z'
    '-x, -y, -z'
    'x-1/2, y, -z-1/2'
    'x, -y-1/2, z-1/2'
    '-x-1/2, y-1/2, z'
_cell_length_a     9.2140(10)
_cell_length_b     15.735(2)
_cell_length_c     18.816(2)
_cell_angle_alpha     90.00
_cell_angle_beta     90.00
_cell_angle_gamma     90.00
_cell_volume     2728.0(5)
_cell_formula_units_Z     8
_cell_measurement_reflns_used     9945
_cell_measurement_theta_min     4.70
_cell_measurement_theta_max     60.84
_cell_measurement_temperature     100(2)
_exptl_crystal_description     block
_exptl_crystal_colour     yellow
_exptl_crystal_size_max     0.08
_exptl_crystal_size_mid     0.05
_exptl_crystal_size_min     0.03
_exptl_crystal_density_diffrn     2.809
_exptl_crystal_density_meas     ?
_exptl_crystal_density_method     'not measured'
_exptl_crystal_F_000     2080
_exptl_absorpt_coefficient_mu     54.111
_exptl_absorpt_correction_type     multi-scan
_exptl_absorpt_process_details     '(SADABS; Sheldrick, 1996)'
_exptl_absorpt_correction_T_min     0.106
_exptl_absorpt_correction_T_max     0.345
_exptl_special_details
;
Intensities were measured with a Bruker <i>SMART</i> 6000 area-detector
;
_diffrn_ambient_temperature     100(2)
_diffrn_radiation_type     CuK\a
_diffrn_radiation_wavelength     1.54178
_diffrn_radiation_source     'rotating anode'
_diffrn_radiation_monochromator     'INCOATEC multilayer optics'
_diffrn_measurement_device_type     'Bruker SMART 6000'
_diffrn_measurement_method     \w
_diffrn_detector_area_resol_mean     5.602
_diffrn_reflns_number     49139
_diffrn_reflns_av_R_equivalents     0.0433
_diffrn_reflns_av_sigmaI/netI     0.0167
_diffrn_reflns_theta_min     4.70
_diffrn_reflns_theta_max     74.28
_diffrn_reflns_theta_full     70.00
_diffrn_measured_fraction_theta_max     0.975
_diffrn_measured_fraction_theta_full     0.996
_diffrn_reflns_limit_h_min     -10
_diffrn_reflns_limit_h_max     10
_diffrn_reflns_limit_k_min     -17
_diffrn_reflns_limit_k_max     19
_diffrn_reflns_limit_l_min     -23
_diffrn_reflns_limit_l_max     23
_diffrn_standards_number     0
_diffrn_standards_interval_count     .
_diffrn_standards_interval_time     .
_diffrn_standards_decay_%     ?
_refine_special_details
;
Refinement of <i>F</i>^2^ against ALL reflections. The weighted <i>R</i>-factor
<i>wR</i> and goodness of fit <i>S</i> are based on <i>F</i>^2^, conventional
<i>R</i>-factors <i>R</i> are based on <i>F</i>, with <i>F</i> set to zero for
negative <i>F</i>^2^. The threshold expression of <i>F</i>^2^ > 2
\s(<i>F</i>^2^) is used only for calculating <i>R</i>-factors(gt) <i>etc</i>.
and is not relevant to the choice of reflections for refinement.
<i>R</i>-factors based on <i>F</i>^2^ are statistically about twice as large
as those based on <i>F</i>, and <i>R</i>- factors based on ALL data will be
even larger. Hydrogen atoms were located <i>via</i> the difference Fourier map
and their geometrical positions were refined with restraints. The <i>U</i>
values were set to 1.5 <i>U</i>~eq~ of their parent atom.
;
_reflns_number_total     2716
_reflns_number_gt     2545
_reflns_threshold_expression     I>2\s(I)
_refine_ls_structure_factor_coef     Fsqd
_refine_ls_matrix_type     full
_refine_ls_R_factor_all     0.0276
_refine_ls_R_factor_gt     0.0256
_refine_ls_wR_factor_gt     0.0598
_refine_ls_wR_factor_ref     0.0610
_refine_ls_goodness_of_fit_ref     1.032
_refine_ls_restrained_S_all     1.034
_refine_ls_number_reflns     2716
_refine_ls_number_parameters     173
_refine_ls_number_restraints     14
_refine_ls_hydrogen_treatment     refxyz
_refine_ls_weighting_scheme     calc
_refine_ls_weighting_details
        'calc w=1/[\s^2^(Fo^2^)+(0.0277P)^2^+17.3624P] where P=(Fo^2^+2Fc^2^)/3'
_atom_sites_solution_hydrogens     difmap
_atom_sites_solution_primary     direct
_atom_sites_solution_secondary     difmap
_refine_ls_shift/su_max     0.002
_refine_ls_shift/su_mean     0.000
_refine_diff_density_max     0.715
_refine_diff_density_min     -1.710
_refine_ls_extinction_method     'SHELXL97 (Sheldrick, 2008)'
_refine_ls_extinction_coef     0.000058(8)
_refine_ls_extinction_expression
                                  'Fc^*^=kFc[1+0.001xFc^2^\l^3^/sin(2\q)]^-1/4^'
loop_
    _atom_type_symbol
    _atom_type_description
    _atom_type_scat_dispersion_real
    _atom_type_scat_dispersion_imag
    _atom_type_scat_source
    'C' 'C' 0.0181 0.0091
                         'International Tables Vol C Tables 4.2.6.8 and 6.1.1.4'
    'H' 'H' 0.0000 0.0000
                         'International Tables Vol C Tables 4.2.6.8 and 6.1.1.4'
    'N' 'N' 0.0311 0.0180
                         'International Tables Vol C Tables 4.2.6.8 and 6.1.1.4'
    'I' 'I' -0.3257 6.8362
                         'International Tables Vol C Tables 4.2.6.8 and 6.1.1.4'
    'O' 'O' 0.0492 0.0322
                         'International Tables Vol C Tables 4.2.6.8 and 6.1.1.4'
_computing_data_collection     'APEX2 (Bruker, 2007)'
_computing_cell_refinement     'SAINT (Bruker, 2007)'
_computing_data_reduction     'SAINT (Bruker, 2007)'
_computing_structure_solution     'SHELXS97 (Sheldrick, 2008)'
_computing_structure_refinement     'SHELXL97 (Sheldrick, 2008)'
_computing_molecular_graphics     'SHELXTL (Sheldrick, 2008)'
_computing_publication_material
;
SHELXL97 (Sheldrick, 2008) and SHELXTL (Sheldrick, 2008)
;
loop_
    _atom_site_type_symbol
    _atom_site_label
    _atom_site_fract_x
    _atom_site_fract_y
    _atom_site_fract_z
    _atom_site_U_iso_or_equiv
    _atom_site_adp_type
    _atom_site_calc_flag
    _atom_site_refinement_flags
    _atom_site_occupancy
    _atom_site_disorder_assembly
    _atom_site_disorder_group
    I I1 1.18424(3) 0.630616(18) 0.012748(16) 0.02419(10) Uani d D 1 . .
    I I2 0.71499(3) 0.674286(18) 0.234093(15) 0.02375(10) Uani d D 1 . .
    I I3 1.04238(3) 0.979824(17) 0.124476(17) 0.02693(10) Uani d D 1 . .
    C C1 1.0827(5) 0.7970(3) 0.0781(2) 0.0161(8) Uani d D 1 . .
    C C2 1.0606(5) 0.7094(3) 0.0789(2) 0.0161(9) Uani d D 1 . .
    C C3 0.9544(5) 0.6745(3) 0.1231(2) 0.0153(9) Uani d D 1 . .
    C C4 0.8655(5) 0.7276(3) 0.1631(2) 0.0163(9) Uani d D 1 . .
    C C5 0.8803(5) 0.8172(3) 0.1604(2) 0.0165(9) Uani d D 1 . .
    C C6 0.9945(5) 0.8492(3) 0.1199(2) 0.0180(9) Uani d D 1 . .
    C C7 1.1981(5) 0.8362(3) 0.0320(3) 0.0202(10) Uani d D 1 . .
    O O8 1.1458(4) 0.8648(2) -0.02803(18) 0.0256(7) Uani d D 1 . .
    H H8 1.205(6) 0.883(4) -0.055(3) 0.038 Uiso d D 1 . .
    O O9 1.3242(4) 0.8414(2) 0.05017(19) 0.0290(8) Uani d D 1 . .
    C C10 0.9364(5) 0.5794(3) 0.1285(2) 0.0173(9) Uani d D 1 . .
    O O11 1.0376(4) 0.5445(2) 0.16663(17) 0.0224(7) Uani d D 1 . .
    H H11 1.031(7) 0.494(3) 0.170(3) 0.034 Uiso d D 1 . .
    O O12 0.8358(4) 0.54161(19) 0.10032(17) 0.0213(7) Uani d D 1 . .
    N N13 0.7889(5) 0.8702(2) 0.1997(2) 0.0210(8) Uani d D 1 . .
    H H13A 0.698(5) 0.855(4) 0.204(3) 0.031 Uiso d D 1 . .
    H H13B 0.785(6) 0.922(3) 0.183(3) 0.031 Uiso d D 1 . .
    O O14 1.0395(4) 0.3834(2) 0.17540(18) 0.0235(7) Uani d D 1 . .
    H H14A 1.074(7) 0.366(4) 0.139(3) 0.035 Uiso d D 1 . .
    H H14B 1.099(6) 0.376(4) 0.206(3) 0.035 Uiso d D 1 . .
loop_
    _atom_site_aniso_label
    _atom_site_aniso_U_11
    _atom_site_aniso_U_22
    _atom_site_aniso_U_33
    _atom_site_aniso_U_12
    _atom_site_aniso_U_13
    _atom_site_aniso_U_23
    I1 0.02850(18) 0.02100(16) 0.02307(16) 0.00785(12) 0.00724(12) 0.00027(11)
    I2 0.02603(18) 0.02156(16) 0.02364(16) -0.00544(11) 0.00910(12) -0.00016(11)
    I3 0.02852(19) 0.01260(15) 0.03966(19) -0.00146(11) 0.00662(13) 0.00096(11)
    C1 0.018(2) 0.0143(19) 0.0162(19) 0.0012(17) 0.0007(17) 0.0000(16)
    C2 0.019(2) 0.014(2) 0.0150(19) 0.0033(17) -0.0002(17) -0.0002(16)
    C3 0.020(2) 0.013(2) 0.0135(19) 0.0006(17) -0.0052(17) 0.0019(15)
    C4 0.018(2) 0.016(2) 0.0150(19) -0.0072(16) 0.0005(17) 0.0017(16)
    C5 0.018(2) 0.015(2) 0.016(2) 0.0003(17) -0.0023(17) -0.0006(16)
    C6 0.023(2) 0.013(2) 0.017(2) -0.0022(18) -0.0013(18) 0.0009(16)
    C7 0.023(3) 0.014(2) 0.023(2) -0.0007(17) 0.0010(19) -0.0016(17)
    O8 0.0251(19) 0.0276(18) 0.0241(17) -0.0019(14) 0.0036(15) 0.0093(14)
    O9 0.0216(19) 0.038(2) 0.0276(18) -0.0045(15) 0.0035(15) 0.0013(15)
    C10 0.023(2) 0.014(2) 0.015(2) -0.0007(18) 0.0048(18) 0.0001(16)
    O11 0.0274(18) 0.0132(15) 0.0265(17) -0.0007(13) -0.0074(14) 0.0043(13)
    O12 0.0279(18) 0.0121(14) 0.0239(16) -0.0039(13) -0.0064(14) 0.0014(12)
    N13 0.021(2) 0.0148(18) 0.027(2) 0.0019(15) 0.0035(17) -0.0026(15)
    O14 0.0255(19) 0.0217(16) 0.0233(17) 0.0028(14) -0.0003(14) 0.0027(14)
_geom_special_details
;
All e.s.d.'s (except the e.s.d. in the dihedral angle between two l.s. planes)
are estimated using the full covariance matrix. The cell e.s.d.'s are taken
into account individually in the estimation of e.s.d.'s in distances, angles
and torsion angles; correlations between e.s.d.'s in cell parameters are only
used when they are defined by crystal symmetry. An approximate (isotropic)
treatment of cell e.s.d.'s is used for estimating e.s.d.'s involving l.s.
planes.
;
loop_
    _geom_bond_atom_site_label_1
    _geom_bond_atom_site_label_2
    _geom_bond_site_symmetry_2
    _geom_bond_distance
    _geom_bond_publ_flag
    I1 C2 . 2.094(4) ?
    I2 C4 . 2.100(4) ?
    I3 C6 . 2.103(4) ?
    C1 C2 . 1.394(6) ?
    C1 C6 . 1.398(6) ?
    C1 C7 . 1.504(6) ?
    C2 C3 . 1.396(6) ?
    C3 C4 . 1.391(6) ?
    C3 C10 . 1.509(6) ?
    C4 C5 . 1.418(6) ?
    C5 C6 . 1.393(6) ?
    C5 N13 . 1.396(6) ?
    C7 O9 . 1.214(6) ?
    C7 O8 . 1.308(6) ?
    O8 H8 . 0.80(5) ?
    C10 O12 . 1.223(6) ?
    C10 O11 . 1.299(6) ?
    O11 H11 . 0.79(5) ?
    N13 H13A . 0.88(4) ?
    N13 H13B . 0.88(4) ?
    O14 H14A . 0.81(4) ?
    O14 H14B . 0.81(4) ?
loop_
    _geom_angle_atom_site_label_1
    _geom_angle_atom_site_label_2
    _geom_angle_atom_site_label_3
    _geom_angle_site_symmetry_1
    _geom_angle_site_symmetry_3
    _geom_angle
    _geom_angle_publ_flag
    C2 C1 C6 . . 119.4(4) ?
    C2 C1 C7 . . 121.0(4) ?
    C6 C1 C7 . . 119.6(4) ?
    C1 C2 C3 . . 119.8(4) ?
    C1 C2 I1 . . 120.0(3) ?
    C3 C2 I1 . . 120.2(3) ?
    C4 C3 C2 . . 120.0(4) ?
    C4 C3 C10 . . 119.6(4) ?
    C2 C3 C10 . . 120.4(4) ?
    C3 C4 C5 . . 121.3(4) ?
    C3 C4 I2 . . 119.6(3) ?
    C5 C4 I2 . . 119.0(3) ?
    C6 C5 N13 . . 122.0(4) ?
    C6 C5 C4 . . 116.9(4) ?
    N13 C5 C4 . . 121.0(4) ?
    C5 C6 C1 . . 122.3(4) ?
    C5 C6 I3 . . 119.3(3) ?
    C1 C6 I3 . . 118.4(3) ?
    O9 C7 O8 . . 125.0(4) ?
    O9 C7 C1 . . 122.7(4) ?
    O8 C7 C1 . . 112.3(4) ?
    C7 O8 H8 . . 115(5) ?
    O12 C10 O11 . . 125.3(4) ?
    O12 C10 C3 . . 122.5(4) ?
    O11 C10 C3 . . 112.3(4) ?
    C10 O11 H11 . . 114(5) ?
    C5 N13 H13A . . 117(4) ?
    C5 N13 H13B . . 113(4) ?
    H13A N13 H13B . . 105(6) ?
    H14A O14 H14B . . 108(6) ?
loop_
    _geom_torsion_atom_site_label_1
    _geom_torsion_atom_site_label_2
    _geom_torsion_atom_site_label_3
    _geom_torsion_atom_site_label_4
    _geom_torsion_site_symmetry_1
    _geom_torsion_site_symmetry_2
    _geom_torsion_site_symmetry_3
    _geom_torsion_site_symmetry_4
    _geom_torsion
    _geom_torsion_publ_flag
    C6 C1 C2 C3 . . . . -2.2(6) ?
    C7 C1 C2 C3 . . . . 179.0(4) ?
    C6 C1 C2 I1 . . . . 176.7(3) ?
    C7 C1 C2 I1 . . . . -2.0(5) ?
    C1 C2 C3 C4 . . . . 3.5(6) ?
    I1 C2 C3 C4 . . . . -175.4(3) ?
    C1 C2 C3 C10 . . . . -175.6(4) ?
    I1 C2 C3 C10 . . . . 5.5(5) ?
    C2 C3 C4 C5 . . . . -0.1(6) ?
    C10 C3 C4 C5 . . . . 179.1(4) ?
    C2 C3 C4 I2 . . . . -176.2(3) ?
    C10 C3 C4 I2 . . . . 3.0(5) ?
    C3 C4 C5 C6 . . . . -4.6(6) ?
    I2 C4 C5 C6 . . . . 171.5(3) ?
    C3 C4 C5 N13 . . . . 178.8(4) ?
    I2 C4 C5 N13 . . . . -5.1(5) ?
    N13 C5 C6 C1 . . . . -177.4(4) ?
    C4 C5 C6 C1 . . . . 6.0(6) ?
    N13 C5 C6 I3 . . . . 5.2(5) ?
    C4 C5 C6 I3 . . . . -171.4(3) ?
    C2 C1 C6 C5 . . . . -2.8(6) ?
    C7 C1 C6 C5 . . . . 176.0(4) ?
    C2 C1 C6 I3 . . . . 174.7(3) ?
    C7 C1 C6 I3 . . . . -6.5(5) ?
    C2 C1 C7 O9 . . . . -84.0(6) ?
    C6 C1 C7 O9 . . . . 97.2(5) ?
    C2 C1 C7 O8 . . . . 97.3(5) ?
    C6 C1 C7 O8 . . . . -81.5(5) ?
    C4 C3 C10 O12 . . . . 75.4(5) ?
    C2 C3 C10 O12 . . . . -105.5(5) ?
    C4 C3 C10 O11 . . . . -103.6(4) ?
    C2 C3 C10 O11 . . . . 75.5(5) ?
loop_
    _geom_hbond_atom_site_label_D
    _geom_hbond_atom_site_label_H
    _geom_hbond_atom_site_label_A
    _geom_hbond_site_symmetry_A
    _geom_hbond_distance_DH
    _geom_hbond_distance_HA
    _geom_hbond_distance_DA
    _geom_hbond_angle_DHA
    _geom_hbond_publ_flag
    O11 H11 O14 . 0.79(5) 1.75(5) 2.540(5) 173(7) yes
    O8 H8 O12 4_565 0.80(5) 1.90(5) 2.662(5) 161(7) yes
    O14 H14A O9 8_855 0.81(4) 1.95(4) 2.751(5) 170(6) yes
    O14 H14B N13 3_745 0.81(4) 2.05(4) 2.841(5) 166(6) yes
    N13 H13A O14 8_765 0.88(4) 2.30(5) 3.067(6) 147(5) yes
    N13 H13B O12 8_765 0.88(4) 2.68(5) 3.478(5) 152(5) yes
