# Supplementary material for: 5-Amino-2,4,6-triiodo­isophthalic acid monohydrate
Source: Acta Crystallogr Sect E Struct Rep Online. 2008 Jun 19;64(Pt 7):o1286. doi: 10.1107/S1600536808017741 (PMC2961876; doi:10.1107/S1600536808017741)
Supplement: Supplementary file 2 [file e-64-o1286-Isup2.hkl]

# 
# h,k,l, Fc-squared, Fo-squared, sigma(Fo-squared) and status flag 
# 
data_I
_shelx_title ' I3C in Pbca' 
_shelx_refln_list_code          4 
_shelx_F_calc_maximum      980.06 
_exptl_crystal_F_000      2080.00 
_reflns_d_resolution_high  0.8008 
 
loop_ 
 _symmetry_equiv_pos_as_xyz 
 'x, y, z' 
 '-x+1/2, -y, z+1/2' 
 '-x, y+1/2, -z+1/2' 
 'x+1/2, -y+1/2, -z' 
 '-x, -y, -z' 
 'x-1/2, y, -z-1/2' 
 'x, -y-1/2, z-1/2' 
 '-x-1/2, y-1/2, z' 
 
_cell_length_a     9.2140 
_cell_length_b    15.7350 
_cell_length_c    18.8160 
_cell_angle_alpha  90.000 
_cell_angle_beta   90.000 
_cell_angle_gamma  90.000 
 
_shelx_F_squared_multiplier     1.000 
 
loop_ 
 _refln_index_h 
 _refln_index_k 
 _refln_index_l 
 _refln_F_squared_calc 
 _refln_F_squared_meas 
 _refln_F_squared_sigma 
 _refln_observed_status 
   2   0   0    33630.81    32631.19    648.21 o 
   4   0   0    84898.13    83605.66   1796.50 o 
   6   0   0    27024.57    26828.16    418.22 o 
   8   0   0   102224.57    99460.77   2179.11 o 
  10   0   0      104.98       58.32     76.39 o 
   2   1   0    90322.75    88986.71   1436.51 o 
   4   1   0   139361.58   136352.80   1956.00 o 
   6   1   0   101252.67    96645.70   1057.16 o 
   8   1   0    17875.90    16585.05    350.01 o 
  10   1   0       33.66       32.48     54.86 o 
   0   2   0     1136.39     1123.01     78.77 o 
   2   2   0   276686.38   283399.16   4004.10 o 
   4   2   0     5185.40     5603.46     89.03 o 
   6   2   0     1143.36     1305.12     59.24 o 
   8   2   0     3177.25     3509.75    100.96 o 
  10   2   0    24058.22    23775.18    414.35 o 
   2   3   0    26847.99    26427.56    424.54 o 
   4   3   0     6282.88     6393.48     95.20 o 
   6   3   0     5267.44     5119.73     96.04 o 
   8   3   0    11666.12    11020.12    219.53 o 
  10   3   0      783.81      868.83     65.60 o 
   0   4   0   107876.94   110795.17   2149.86 o 
   2   4   0   376636.22   398537.06   6297.73 o 
   4   4   0     1789.72     1666.72     61.54 o 
   6   4   0    30660.40    31013.83    353.47 o 
   8   4   0     8691.15     9050.50    173.44 o 
  10   4   0    28049.89    28640.50    677.99 o 
   2   5   0    39854.39    40184.84    619.38 o 
   4   5   0   335839.25   337522.09   3186.73 o 
   6   5   0     4697.15     4635.58    112.25 o 
   8   5   0    31192.64    30960.23    457.66 o 
  10   5   0     1677.81     1650.83    102.33 o 
   0   6   0   529013.25   587825.81  18062.28 o 
   2   6   0    21642.03    21123.73    394.41 o 
   4   6   0    68047.91    68516.63    665.93 o 
   6   6   0      110.16      209.30     42.99 o 
   8   6   0    13105.67    14424.03    248.57 o 
  10   6   0     1016.38     1016.74    142.53 o 
   2   7   0    12577.35    12092.06    158.63 o 
   4   7   0    26869.75    27994.16    309.21 o 
   6   7   0   115327.35   118020.63   1171.86 o 
   8   7   0     7258.07     7738.89    185.73 o 
  10   7   0    30769.42    36169.11   2070.35 o 
   0   8   0    35697.18    33787.61    520.93 o 
   2   8   0    11793.08    10757.49    139.48 o 
   4   8   0     3032.90     3075.16     79.51 o 
   6   8   0    36735.31    38051.49    461.67 o 
   8   8   0    13468.46    14596.49    277.57 o 
  10   8   0     2269.20     2756.21    209.09 o 
   2   9   0    53075.97    54914.71    520.51 o 
   4   9   0     7874.47     8053.87    131.50 o 
   6   9   0    30543.30    31035.51    366.18 o 
   8   9   0    31340.37    34220.81    605.27 o 
  10   9   0     1541.68     2128.78    180.57 o 
   0  10   0     7052.87     7758.67    161.10 o 
   2  10   0    30031.67    30033.75    342.61 o 
   4  10   0       12.30       39.98     51.56 o 
   6  10   0     6232.08     6722.35    177.95 o 
   8  10   0      113.63      148.96     58.77 o 
   2  11   0    27660.29    28099.08    331.09 o 
   4  11   0    39112.40    39676.35    451.90 o 
   6  11   0    12192.64    13240.72    220.25 o 
   8  11   0    36823.32    37964.08   1161.63 o 
   0  12   0     3761.82     3521.76    102.86 o 
   2  12   0     1400.07     1676.90     59.43 o 
   4  12   0    17661.50    18315.14    263.63 o 
   6  12   0    19574.50    20519.38    297.68 o 
   8  12   0     8215.93     9618.98    467.50 o 
   2  13   0      446.59      479.99     46.25 o 
   4  13   0    20982.86    21408.94    299.76 o 
   6  13   0    39121.15    40750.08    621.85 o 
   8  13   0     1232.36     1349.38    133.04 o 
   0  14   0    15234.54    16469.38    418.96 o 
   2  14   0     1872.18     1597.58    126.33 o 
   4  14   0     8130.67     8647.25    226.06 o 
   6  14   0     2645.85     2565.33     96.09 o 
   8  14   0       91.73       85.51    142.52 o 
   2  15   0      487.99      406.15     46.39 o 
   4  15   0    57401.14    59400.95   1054.09 o 
   6  15   0     2357.62     2443.18    166.86 o 
   0  16   0     4968.51     5376.07    303.91 o 
   2  16   0    29128.93    28840.87    407.73 o 
   4  16   0     1441.19     1000.72     63.71 o 
   6  16   0     5947.81     5034.72    249.13 o 
   2  17   0    24574.94    23597.58    460.95 o 
   4  17   0      341.23      465.57    104.52 o 
   0  18   0     7400.99     9443.30    456.47 o 
   2  18   0     9392.71     8512.65    251.81 o 
   4  18   0      120.77      104.51     85.51 o 
   1   1   1     9362.98     8975.39    150.19 o 
   2   1   1      318.87      459.52     28.28 o 
   3   1   1   120077.74   122597.11   1179.20 o 
   4   1   1    75449.95    74280.95    804.55 o 
   5   1   1    11667.25    11303.27     98.34 o 
   6   1   1      162.06      263.17     24.26 o 
   7   1   1       47.63      131.88     25.79 o 
   8   1   1    26736.36    25590.06    288.41 o 
   9   1   1      571.20      618.32     42.27 o 
  10   1   1      755.72      662.52     49.43 o 
   0   2   1    39914.31    36253.94    681.57 o 
   1   2   1    26119.04    24933.57    256.60 o 
   2   2   1    98403.17    98801.80    973.07 o 
   3   2   1    27535.79    28501.16    304.55 o 
   4   2   1    10053.20     9566.23     95.33 o 
   5   2   1    18645.66    17889.61    149.13 o 
   6   2   1     1569.23     1613.09     39.96 o 
   7   2   1    12134.24    11403.32    118.51 o 
   8   2   1      812.77      918.55     45.17 o 
   9   2   1    13752.55    13410.85    173.10 o 
  10   2   1     2917.85     2790.03    106.21 o 
   1   3   1    89373.45    86333.64    856.23 o 
   2   3   1   111112.65   109398.92   1112.47 o 
   3   3   1      353.51      538.18     34.91 o 
   4   3   1    13057.50    13621.00    117.27 o 
   5   3   1    33729.66    32215.44    249.16 o 
   6   3   1   129576.10   124681.53    928.91 o 
   7   3   1     5426.43     5367.63     72.42 o 
   8   3   1     5525.03     5340.39     89.61 o 
   9   3   1    22500.70    23195.61    301.17 o 
  10   3   1    15118.89    14004.44    193.09 o 
   0   4   1   136719.77   134856.02   1845.57 o 
   1   4   1      132.91      229.22     41.89 o 
   2   4   1    40876.59    39956.44    416.09 o 
   3   4   1     7529.40     7397.48    115.18 o 
   4   4   1    47480.61    46282.87    346.98 o 
   5   4   1     4267.22     4118.36     55.92 o 
   6   4   1     4027.75     3865.97     59.30 o 
   7   4   1     4383.04     4050.14     73.29 o 
   8   4   1     3633.15     3734.96     79.68 o 
   9   4   1      549.81      578.98     46.67 o 
  10   4   1      543.25      496.91     47.67 o 
   1   5   1    73656.66    73449.01    767.98 o 
   2   5   1     1269.59     1539.50     62.29 o 
   3   5   1      855.85     1127.36     36.35 o 
   4   5   1    67189.59    65276.65    470.00 o 
   5   5   1    21139.22    21195.53    174.82 o 
   6   5   1       30.60       85.39     28.95 o 
   7   5   1     5095.82     5281.62     90.92 o 
   8   5   1    33755.94    33603.57    345.51 o 
   9   5   1     6439.69     6840.98    109.29 o 
  10   5   1      732.22      749.97     67.80 o 
   0   6   1     5213.31     5458.62    130.43 o 
   1   6   1   106064.80   108414.56   1120.00 o 
   2   6   1    22206.38    22087.95    277.23 o 
   3   6   1      372.31      538.46     30.28 o 
   4   6   1      562.82      762.48     31.07 o 
   5   6   1      117.04      231.57     29.67 o 
   6   6   1      142.99      188.87     31.71 o 
   7   6   1    53515.84    55255.49    449.21 o 
   8   6   1      298.39      422.21     47.47 o 
   9   6   1     5740.37     6178.52    111.14 o 
  10   6   1     2711.55     3214.22    184.72 o 
   1   7   1     7287.65     7942.83     97.18 o 
   2   7   1      306.30      542.98     34.11 o 
   3   7   1    82778.03    83184.77    567.81 o 
   4   7   1    23306.13    24129.11    200.45 o 
   5   7   1    16092.23    16179.06    144.12 o 
   6   7   1     1638.18     1792.28     51.12 o 
   7   7   1      978.65      974.62     54.61 o 
   8   7   1     7511.34     7903.58    124.93 o 
   9   7   1      136.76      190.30     45.83 o 
  10   7   1        3.01      -20.81     70.30 o 
   0   8   1        1.60       80.12     35.54 o 
   1   8   1     2409.54     2851.45     48.83 o 
   2   8   1    77578.13    77449.09    530.90 o 
   3   8   1    12112.72    11651.62    107.99 o 
   4   8   1     1533.36     1620.70     46.18 o 
   5   8   1    11327.00    11279.87    115.45 o 
   6   8   1      949.12     1024.49     46.57 o 
   7   8   1     7433.74     7990.12    115.57 o 
   8   8   1      727.48      763.17     53.42 o 
   9   8   1     5121.83     4648.99     94.81 o 
  10   8   1     5390.79     6474.56    375.59 o 
   1   9   1      831.37      980.93     35.04 o 
   2   9   1    14821.68    15112.92    127.60 o 
   3   9   1    21554.13    22424.60    188.07 o 
   4   9   1     7500.18     7872.10     93.11 o 
   5   9   1     3892.99     4382.34     66.92 o 
   6   9   1    28023.08    29782.87    253.22 o 
   7   9   1       16.62       64.95     43.20 o 
   8   9   1     7611.37     8083.06    122.20 o 
   9   9   1      126.11      139.34     53.63 o 
  10   9   1     9762.08    10431.65    430.69 o 
   0  10   1   165599.64   168510.22   1735.75 o 
   1  10   1    32367.18    34000.02    264.33 o 
   2  10   1     1145.58     1361.26     39.21 o 
   3  10   1    40518.75    42169.75    313.61 o 
   4  10   1    56671.23    58717.73    430.61 o 
   5  10   1    28713.43    29629.08    238.01 o 
   6  10   1     4974.20     5212.91     84.73 o 
   7  10   1     2988.16     3392.04     74.21 o 
   8  10   1     7457.59     7901.34    156.17 o 
   9  10   1    24138.26    25869.19   1185.92 o 
   1  11   1    14441.96    14861.91    144.24 o 
   2  11   1     3375.60     3437.84     54.90 o 
   3  11   1    32580.81    33523.36    250.41 o 
   4  11   1    27730.73    29152.28    244.32 o 
   5  11   1    26568.29    28133.63    269.11 o 
   6  11   1     2769.72     3164.48     66.91 o 
   7  11   1     2625.87     2629.08     66.59 o 
   8  11   1    12964.46    13450.77    219.58 o 
   9  11   1     1896.56     1152.77    141.12 o 
   0  12   1     5791.85     5757.17     90.73 o 
   1  12   1    12172.36    12265.02    116.50 o 
   2  12   1    53527.42    55880.48    455.06 o 
   3  12   1     3794.35     3694.26     80.05 o 
   4  12   1      195.52      261.77     36.48 o 
   5  12   1    19145.85    19713.89    202.08 o 
   6  12   1        4.77       10.59     32.65 o 
   7  12   1    20632.65    21600.02    278.01 o 
   8  12   1      318.07      211.60     57.46 o 
   1  13   1      769.72      787.64     34.02 o 
   2  13   1     1210.96     1241.37     38.71 o 
   3  13   1     2054.48     2078.37     69.09 o 
   4  13   1       85.46      158.03     35.70 o 
   5  13   1     3360.50     3760.56     85.11 o 
   6  13   1      558.52      569.40     37.00 o 
   7  13   1      703.75      603.12     78.36 o 
   8  13   1        9.20      -17.17     44.83 o 
   0  14   1     4999.10     5887.64    115.39 o 
   1  14   1    38874.41    39771.82    373.48 o 
   2  14   1    28048.70    29042.44    288.60 o 
   3  14   1     1572.05     1529.02     46.04 o 
   4  14   1      437.33      511.45     39.97 o 
   5  14   1     2222.73     1984.05     59.63 o 
   6  14   1     1968.92     1477.74     62.22 o 
   7  14   1    36025.88    33746.38   1741.75 o 
   8  14   1     2964.80     2671.31    275.69 o 
   1  15   1     6673.37     7260.48     94.60 o 
   2  15   1       13.23       42.32     28.86 o 
   3  15   1     8914.03     8778.35    109.34 o 
   4  15   1     6234.13     6407.41    129.00 o 
   5  15   1    16764.39    16449.84    283.20 o 
   6  15   1     1737.06     1400.16     92.83 o 
   7  15   1     3881.96     3654.89    262.18 o 
   0  16   1    70463.84    68996.63    901.52 o 
   1  16   1     4615.84     4686.39     93.45 o 
   2  16   1      743.81      799.17     44.03 o 
   3  16   1    16369.86    15581.28    183.73 o 
   4  16   1    16798.55    16237.29    245.07 o 
   5  16   1     9239.95     7994.44    265.33 o 
   6  16   1      494.16      229.56     71.32 o 
   1  17   1     6886.17     6725.76     87.08 o 
   2  17   1     8980.78     8634.40    124.54 o 
   3  17   1     1242.17     1530.41    116.41 o 
   4  17   1     1321.85     1190.26    103.99 o 
   5  17   1      114.24       85.51     47.03 o 
   0  18   1       18.31       38.00     53.75 o 
   1  18   1     4890.40     3986.91     94.58 o 
   2  18   1    21139.95    20212.86    402.28 o 
   3  18   1     6824.67     5613.80    156.71 o 
   4  18   1       87.54      -63.56     63.56 o 
   1  19   1      985.90     1090.35     59.85 o 
   2  19   1       87.50       47.51     31.03 o 
   0   0   2     3397.54     3250.76     77.39 o 
   1   0   2      134.01      342.55     40.00 o 
   2   0   2      439.05      864.20    117.81 o 
   3   0   2    83807.59    82557.10   1407.63 o 
   4   0   2    71630.35    70933.74    917.51 o 
   5   0   2    84920.16    83458.65    902.78 o 
   6   0   2    70901.80    67778.66    737.89 o 
   7   0   2    53004.32    50208.63    579.06 o 
   8   0   2    21118.35    20283.74    334.99 o 
   9   0   2     4678.10     4543.58    127.17 o 
  10   0   2       62.08      173.82     58.90 o 
   1   1   2    48263.16    47773.53    608.71 o 
   2   1   2    27004.56    26670.43    304.80 o 
   3   1   2     2181.31     2311.00     50.38 o 
   4   1   2        4.92      127.47     22.07 o 
   5   1   2      663.36      873.08     26.81 o 
   6   1   2     7546.28     7316.42     79.85 o 
   7   1   2       29.48       78.69     24.25 o 
   8   1   2    22935.01    22430.98    261.91 o 
   9   1   2     1005.64     1114.43     51.65 o 
  10   1   2    18647.07    18388.83    265.07 o 
   0   2   2    17132.12    16883.61    253.00 o 
   1   2   2    11631.62    10975.59    123.07 o 
   2   2   2    38246.05    37719.79    398.12 o 
   3   2   2    46722.88    47162.28    522.87 o 
   4   2   2     6401.19     6211.18     70.10 o 
   5   2   2    67593.63    64755.82    479.30 o 
   6   2   2      835.26      851.75     32.00 o 
   7   2   2    28473.19    26870.58    235.01 o 
   8   2   2      317.76      338.01     38.45 o 
   9   2   2    13065.06    12687.90    171.24 o 
  10   2   2     1109.23     1096.91     54.64 o 
   1   3   2    18128.10    17527.45    203.71 o 
   2   3   2    32283.59    31286.40    328.51 o 
   3   3   2     2489.31     2622.88     55.35 o 
   4   3   2    52550.30    52447.11    383.48 o 
   5   3   2     7845.30     7808.57     80.51 o 
   6   3   2    13767.84    13676.54    127.75 o 
   7   3   2     1561.74     1493.84     43.35 o 
   8   3   2        0.42       33.23     34.82 o 
   9   3   2     1960.97     1900.64     64.44 o 
  10   3   2     1646.19     1479.92     53.54 o 
   0   4   2    66797.52    64454.97   1005.83 o 
   1   4   2     2251.79     2111.49     63.24 o 
   2   4   2    23800.70    23465.79    274.03 o 
   3   4   2    39881.43    40722.54    454.64 o 
   4   4   2    17357.34    17038.71    140.25 o 
   5   4   2    71525.10    70996.10    525.91 o 
   6   4   2    48406.70    47438.05    378.73 o 
   7   4   2    13736.83    13436.64    135.83 o 
   8   4   2    19086.79    18731.16    227.21 o 
   9   4   2     7092.38     7033.12    110.22 o 
  10   4   2     1088.87      902.08     53.52 o 
   1   5   2    68888.36    68164.34    736.74 o 
   2   5   2    20904.28    21184.62    250.03 o 
   3   5   2     6375.80     5506.68     65.72 o 
   4   5   2     6209.10     6077.61     67.67 o 
   5   5   2      819.00      845.98     34.46 o 
   6   5   2      360.54      471.42     32.37 o 
   7   5   2     1629.16     1750.74     50.99 o 
   8   5   2    15475.66    16209.80    240.35 o 
   9   5   2     5500.92     5832.07    101.60 o 
  10   5   2    14734.45    14970.10    652.01 o 
   0   6   2    24252.40    24767.27    385.58 o 
   1   6   2     1324.31     1455.87     66.83 o 
   2   6   2    34264.29    34655.65    318.04 o 
   3   6   2    27495.52    26494.97    198.96 o 
   4   6   2    22969.68    23130.14    182.16 o 
   5   6   2    16232.85    15940.68    142.67 o 
   6   6   2    10342.88    10172.88    107.48 o 
   7   6   2    15641.23    15662.75    161.90 o 
   8   6   2      511.43      424.09     47.71 o 
   9   6   2     2790.01     2731.77     81.10 o 
  10   6   2     1203.47     1365.15    129.87 o 
   1   7   2   100632.29   104974.90    814.94 o 
   2   7   2    70069.82    70368.13    502.47 o 
   3   7   2    52326.43    52944.32    386.17 o 
   4   7   2    92749.93    96896.94    686.18 o 
   5   7   2       70.75      155.03     32.47 o 
   6   7   2    58169.31    63493.17    469.49 o 
   7   7   2        0.86       55.88     42.57 o 
   8   7   2     7821.20     8886.37    134.71 o 
   9   7   2     9508.40    10426.86    158.02 o 
  10   7   2     1052.56     1245.45    110.71 o 
   0   8   2   205061.30   208658.98   2081.67 o 
   1   8   2    13702.00    13687.72    116.38 o 
   2   8   2   118858.86   119274.25    801.00 o 
   3   8   2     6587.26     6479.93     75.63 o 
   4   8   2     3880.35     4070.00     65.21 o 
   5   8   2    12659.98    12724.17    118.47 o 
   6   8   2    14650.33    15180.76    146.39 o 
   7   8   2    13850.83    14689.47    181.04 o 
   8   8   2    17262.52    19608.49    234.36 o 
   9   8   2      619.86      625.07     49.21 o 
  10   8   2     7889.28     9531.97    400.17 o 
   1   9   2    52250.46    53122.84    386.63 o 
   2   9   2    43181.61    43826.32    320.56 o 
   3   9   2    11105.08    11602.74    113.33 o 
   4   9   2    81966.00    84989.44    606.34 o 
   5   9   2    15896.23    16212.42    146.64 o 
   6   9   2    28191.30    29890.22    308.49 o 
   7   9   2     1674.01     1685.25     62.06 o 
   8   9   2     1345.79     1499.29     60.21 o 
   9   9   2     3906.54     4253.76    208.37 o 
  10   9   2      631.54      608.13     95.02 o 
   0  10   2     8757.87     8288.10    127.34 o 
   1  10   2      688.07      764.46     36.23 o 
   2  10   2     5838.63     6012.15     72.43 o 
   3  10   2     4060.07     4205.58     63.23 o 
   4  10   2      438.22      538.21     36.26 o 
   5  10   2     3132.24     3099.81     59.51 o 
   6  10   2     5448.16     5722.39     92.74 o 
   7  10   2     1361.44     1413.53     59.11 o 
   8  10   2     3342.22     3068.28     89.05 o 
   9  10   2      941.79      947.97     74.73 o 
   1  11   2    49253.44    51555.86    425.39 o 
   2  11   2    17001.48    17853.21    152.63 o 
   3  11   2     7816.25     8365.93     85.90 o 
   4  11   2    13966.08    15935.84    147.73 o 
   5  11   2     2404.63     2845.64     63.40 o 
   6  11   2    10066.43    11667.70    153.74 o 
   7  11   2     3978.56     4271.60     77.80 o 
   8  11   2      652.63      691.24     43.22 o 
   9  11   2     5627.31     4211.89    265.53 o 
   0  12   2   113313.30   117769.39   1188.74 o 
   1  12   2     1997.08     2232.16     44.93 o 
   2  12   2    65061.86    67607.16    505.98 o 
   3  12   2      813.66      998.22     35.98 o 
   4  12   2     2350.95     2637.45     59.65 o 
   5  12   2     3749.26     4008.05     68.98 o 
   6  12   2     3435.20     3921.96     68.72 o 
   7  12   2      367.79      331.69     35.86 o 
   8  12   2     8764.05     9792.72    816.89 o 
   1  13   2    30729.15    31711.47    261.23 o 
   2  13   2    48215.33    49533.46    436.73 o 
   3  13   2    32280.94    34666.57    328.86 o 
   4  13   2    74154.52    79617.88    757.81 o 
   5  13   2      229.16      188.35     38.99 o 
   6  13   2    41780.57    43773.61    531.92 o 
   7  13   2       30.41       49.58     44.16 o 
   8  13   2     8552.13     8966.36    362.39 o 
   0  14   2    68067.05    70267.24    878.01 o 
   1  14   2     1744.05     1778.25     46.79 o 
   2  14   2    31195.23    32438.43    319.69 o 
   3  14   2     2453.08     2666.39     54.87 o 
   4  14   2     7434.22     7517.91    112.04 o 
   5  14   2     1387.06     1204.77     48.95 o 
   6  14   2       61.41       57.54     34.38 o 
   7  14   2      246.43      128.27    137.77 o 
   1  15   2    32005.65    31977.25    321.86 o 
   2  15   2      167.00      286.40     32.60 o 
   3  15   2    17396.89    17550.82    195.06 o 
   4  15   2     1238.32     1088.26     59.52 o 
   5  15   2     1821.95     1562.84     55.14 o 
   6  15   2     5504.20     6190.58    220.13 o 
   7  15   2     2707.67     1951.29    201.30 o 
   0  16   2     3782.40     3761.76    153.63 o 
   1  16   2      396.35      411.26     32.72 o 
   2  16   2     1682.44     1649.59     45.14 o 
   3  16   2     2695.01     2659.98     53.89 o 
   4  16   2     1332.98     1171.80     56.83 o 
   5  16   2     4934.20     4418.44    165.86 o 
   6  16   2     4220.88     3262.63    142.72 o 
   1  17   2    14956.86    14526.85    191.58 o 
   2  17   2    12735.32    11946.32    183.84 o 
   3  17   2     4468.79     4804.93    120.45 o 
   4  17   2    17006.44    14681.05    687.54 o 
   5  17   2     1383.70     1434.96    123.54 o 
   0  18   2    22740.93    23241.05    761.37 o 
   1  18   2     1883.47     1908.60     58.56 o 
   2  18   2    10775.71    10092.60    207.19 o 
   3  18   2     2272.89     1855.95     79.56 o 
   1  19   2     4864.97     4526.02    228.20 o 
   2  19   2      272.00      199.53     76.01 o 
   1   1   3    54690.01    53581.40    581.11 o 
   2   1   3    37556.37    36929.99    409.96 o 
   3   1   3    15472.17    15793.39    277.69 o 
   4   1   3    16291.83    15090.06    150.44 o 
   5   1   3    46001.10    43604.70    327.49 o 
   6   1   3    58891.95    56810.86    429.38 o 
   7   1   3     8841.34     8176.09     88.53 o 
   8   1   3      529.16      546.44     37.84 o 
   9   1   3     5407.96     5581.14    100.76 o 
  10   1   3     8108.02     7311.87    152.47 o 
   0   2   3    49852.72    48402.86    754.10 o 
   1   2   3   104869.64   102648.56   1038.62 o 
   2   2   3    19115.99    19298.02    240.18 o 
   3   2   3     2995.77     3130.14     67.67 o 
   4   2   3    32116.63    31359.55    253.34 o 
   5   2   3      198.01      326.44     22.78 o 
   6   2   3     4900.57     4537.92     60.55 o 
   7   2   3    45751.90    44074.50    346.68 o 
   8   2   3      159.03      169.90     36.61 o 
   9   2   3    10518.46    10326.97    158.50 o 
  10   2   3     1596.08     1561.11     66.03 o 
   1   3   3     6676.23     6403.31     89.06 o 
   2   3   3     4502.20     4363.99     72.92 o 
   3   3   3   170297.45   171577.34   1737.93 o 
   4   3   3    69633.02    66159.48    498.21 o 
   5   3   3    46614.78    44248.69    330.63 o 
   6   3   3     2329.19     2653.36     49.28 o 
   7   3   3     2774.17     2355.55     50.88 o 
   8   3   3    71945.86    70872.12    733.31 o 
   9   3   3     3745.19     3493.75    101.56 o 
  10   3   3     5991.18     5905.40    138.24 o 
   0   4   3    78939.73    75644.63   1270.98 o 
   1   4   3     1887.93     1823.45     58.38 o 
   2   4   3   152319.92   156222.72   1580.08 o 
   3   4   3    21454.46    21213.30    256.58 o 
   4   4   3     7106.20     6659.07     68.91 o 
   5   4   3      621.07      619.63     29.31 o 
   6   4   3      654.41      643.25     34.09 o 
   7   4   3      595.61      722.94     38.20 o 
   8   4   3       11.77       49.53     40.19 o 
   9   4   3     2568.06     2410.74     69.65 o 
  10   4   3    10405.39    10331.53    231.65 o 
   1   5   3    26033.19    25729.12    371.15 o 
   2   5   3    47049.89    47013.75    507.63 o 
   3   5   3    57539.11    57907.21    442.22 o 
   4   5   3     2486.54     2629.72     43.80 o 
   5   5   3     2930.94     3438.45     54.56 o 
   6   5   3    63062.50    61980.12    461.06 o 
   7   5   3     2130.82     1994.75     50.98 o 
   8   5   3      488.15      556.54     47.46 o 
   9   5   3       46.78      103.86     44.43 o 
  10   5   3     5606.93     5561.99    370.80 o 
   0   6   3    86356.06    86809.84   1353.01 o 
   1   6   3    20985.41    20995.70    265.35 o 
   2   6   3       44.16       87.90     33.69 o 
   3   6   3    13084.32    13058.01    115.48 o 
   4   6   3     8807.45     8599.68     87.75 o 
   5   6   3    23012.55    23192.04    195.31 o 
   6   6   3       29.10      106.97     30.71 o 
   7   6   3     7329.82     7512.36    109.25 o 
   8   6   3     5866.54     5971.64    105.82 o 
   9   6   3    13066.29    13660.30    192.69 o 
  10   6   3       82.33       66.51    114.01 o 
   1   7   3    59581.15    60557.69    493.45 o 
   2   7   3       45.33      109.09     31.43 o 
   3   7   3    14367.23    13881.48    121.89 o 
   4   7   3    15442.70    14772.95    133.07 o 
   5   7   3    41137.11    42230.88    332.17 o 
   6   7   3    10653.38    11638.11    119.19 o 
   7   7   3     6127.00     6500.79    106.72 o 
   8   7   3      454.85      426.90     51.98 o 
   9   7   3     5549.15     6378.43    108.40 o 
  10   7   3     4698.78     4801.17    313.74 o 
   0   8   3   112110.73   119240.02   1175.43 o 
   1   8   3     9774.07     9131.52     86.60 o 
   2   8   3      958.95     1172.98     40.04 o 
   3   8   3      221.34      369.65     32.82 o 
   4   8   3    33043.42    34418.28    263.45 o 
   5   8   3    14849.63    15244.55    137.64 o 
   6   8   3     1613.95     1569.79     50.62 o 
   7   8   3    11080.17    11418.03    153.04 o 
   8   8   3     2122.68     2388.44     71.38 o 
   9   8   3       94.03       40.80     44.38 o 
  10   8   3      637.62      674.63     95.02 o 
   1   9   3     8290.48     8498.01     91.86 o 
   2   9   3     6673.56     6872.86     79.09 o 
   3   9   3        9.42       88.35     31.29 o 
   4   9   3    43362.20    45487.66    334.03 o 
   5   9   3     2816.28     3227.13     60.84 o 
   6   9   3    12262.14    13246.53    150.70 o 
   7   9   3       50.02       60.68     44.68 o 
   8   9   3    18160.28    19106.10    223.67 o 
   9   9   3     9386.52    10815.32    401.08 o 
  10   9   3     1853.40     1903.89    113.66 o 
   0  10   3    22234.72    23268.14    285.64 o 
   1  10   3    33199.17    35580.35    290.72 o 
   2  10   3   166810.08   174486.44   1251.03 o 
   3  10   3    11648.81    11572.66    113.55 o 
   4  10   3     1441.67     1537.52     44.72 o 
   5  10   3       27.44       78.22     34.81 o 
   6  10   3       95.71      201.82     40.90 o 
   7  10   3    42489.40    46951.92    472.53 o 
   8  10   3       25.32       62.71     39.24 o 
   9  10   3       21.60      -23.12     54.97 o 
   1  11   3       50.58       87.13     32.04 o 
   2  11   3    15181.37    15310.14    134.72 o 
   3  11   3    16631.29    17219.85    145.49 o 
   4  11   3    12350.46    13028.33    120.96 o 
   5  11   3    11311.88    12033.16    138.08 o 
   6  11   3    30691.88    32907.07    334.08 o 
   7  11   3     1268.39     1215.10     52.00 o 
   8  11   3     6373.30     6390.63    164.85 o 
   9  11   3     2829.11     1848.02    285.16 o 
   0  12   3    78257.68    80078.69    849.61 o 
   1  12   3       12.73      158.63     26.95 o 
   2  12   3      276.26      366.57     30.29 o 
   3  12   3    12198.67    12295.60    132.39 o 
   4  12   3    10780.26    11352.57    131.88 o 
   5  12   3    24382.37    25314.40    260.82 o 
   6  12   3      235.40      285.47     36.30 o 
   7  12   3     6005.28     6046.57    108.19 o 
   8  12   3     5645.08     5886.61    359.56 o 
   1  13   3      381.03      478.19     30.79 o 
   2  13   3      996.41     1140.23     38.99 o 
   3  13   3     8373.43     8537.24    100.96 o 
   4  13   3      204.90      163.53     37.41 o 
   5  13   3      193.81      329.28     40.94 o 
   6  13   3      380.65      430.05     38.45 o 
   7  13   3        1.73       22.95     52.86 o 
   8  13   3        5.61      -83.75     83.75 o 
   0  14   3    68141.24    70568.98    884.25 o 
   1  14   3     4655.92     5202.92     87.04 o 
   2  14   3      224.63      434.79     34.33 o 
   3  14   3    16355.23    16487.10    183.16 o 
   4  14   3    10877.38    10859.05    144.87 o 
   5  14   3    29998.23    30120.08    381.70 o 
   6  14   3      540.96      570.63     40.84 o 
   7  14   3      740.84      611.77     70.96 o 
   1  15   3      565.33      487.18     33.83 o 
   2  15   3     9262.52     9266.13    111.60 o 
   3  15   3    18395.14    18554.22    203.28 o 
   4  15   3     5211.62     5243.97     85.68 o 
   5  15   3     8154.77     7650.29    141.99 o 
   6  15   3    16145.81    15360.08    483.39 o 
   7  15   3       25.78       15.00    127.12 o 
   0  16   3     1329.01     1313.08     84.16 o 
   1  16   3     2512.30     2498.52     77.09 o 
   2  16   3    52725.22    52933.83    673.89 o 
   3  16   3     4611.10     4370.42     76.75 o 
   4  16   3     1098.68      826.53     41.79 o 
   5  16   3     4393.68     4362.90    164.74 o 
   6  16   3      821.38      894.12    147.82 o 
   1  17   3     2555.73     2510.21     81.98 o 
   2  17   3      246.58      314.09     30.07 o 
   3  17   3    10231.75     9582.51    220.49 o 
   4  17   3    15164.65    13947.03    424.33 o 
   5  17   3      255.54       82.35     50.05 o 
   0  18   3    16925.93    17952.99    595.84 o 
   1  18   3    16255.06    14795.03    366.90 o 
   2  18   3        4.27      -23.24     29.56 o 
   3  18   3      735.17      631.75     40.50 o 
   4  18   3     4872.78     4488.37    285.28 o 
   1  19   3    12383.53    11110.61    370.27 o 
   0   0   4    23536.18    21492.88    434.79 o 
   1   0   4   128833.49   123899.13   2650.89 o 
   2   0   4   960517.75  1005045.81  25345.73 o 
   3   0   4    28708.69    27225.16    432.41 o 
   4   0   4       58.80      164.05     35.59 o 
   5   0   4      353.86      488.77     32.52 o 
   6   0   4    15835.43    15619.59    188.51 o 
   7   0   4     1539.43     1409.99     55.87 o 
   8   0   4     6999.36     6544.70    211.13 o 
   9   0   4    11269.21    10389.86    281.37 o 
  10   0   4    51824.50    37356.71   2141.22 o 
   1   1   4     6618.97     6437.71     81.01 o 
   2   1   4   128993.16   127980.27   1373.04 o 
   3   1   4     1465.57     1325.88     46.04 o 
   4   1   4   161506.16   155903.75   1257.12 o 
   5   1   4    14512.76    13371.81    112.61 o 
   6   1   4    54291.34    51061.58    385.52 o 
   7   1   4    14398.62    13090.26    125.24 o 
   8   1   4    11863.61    11497.73    167.66 o 
   9   1   4      249.07      246.46     46.38 o 
  10   1   4      564.18      410.83     53.44 o 
   0   2   4   352620.63   337945.38   8663.29 o 
   1   2   4    42120.63    41848.45    455.25 o 
   2   2   4     4065.75     3842.36     63.32 o 
   3   2   4      578.29      928.66     46.90 o 
   4   2   4    54201.45    52754.64    396.71 o 
   5   2   4      537.31      700.82     27.14 o 
   6   2   4       46.35       91.95     24.12 o 
   7   2   4      699.62      741.40     35.78 o 
   8   2   4    15635.09    15588.42    202.21 o 
   9   2   4      608.05      406.72     51.06 o 
  10   2   4     2543.57     2616.19     87.37 o 
   1   3   4       55.64      138.35     31.37 o 
   2   3   4    12408.17    12182.29    146.11 o 
   3   3   4     2215.75     2563.48     58.69 o 
   4   3   4    43722.16    42969.80    320.12 o 
   5   3   4      565.77      733.52     29.49 o 
   6   3   4      672.80      559.11     31.36 o 
   7   3   4     1015.59     1067.29     39.97 o 
   8   3   4        6.75       45.71     40.47 o 
   9   3   4      203.35      175.68     44.91 o 
  10   3   4    10063.71    10046.18    238.50 o 
   0   4   4   614642.06   652991.50   9989.84 o 
   1   4   4    28005.31    28249.38    317.70 o 
   2   4   4    15770.18    16971.24    204.29 o 
   3   4   4    20660.52    21369.93    194.51 o 
   4   4   4     9122.86     8602.89     84.39 o 
   5   4   4      670.75      775.95     30.76 o 
   6   4   4    21255.30    21169.42    188.43 o 
   7   4   4     3497.40     3618.04     71.14 o 
   8   4   4    45028.29    46826.73    514.21 o 
   9   4   4     5235.12     4934.00    100.15 o 
  10   4   4      483.40      599.31    123.52 o 
   1   5   4     3869.36     3777.07     82.79 o 
   2   5   4   126423.81   126539.48   1421.36 o 
   3   5   4      852.37     1018.96     33.06 o 
   4   5   4    23973.59    23202.88    183.97 o 
   5   5   4    11001.11    10397.27    109.22 o 
   6   5   4   129509.73   130938.15   1014.34 o 
   7   5   4     5992.68     5825.49     89.85 o 
   8   5   4       40.20       83.53     44.65 o 
   9   5   4      610.44      624.65     53.22 o 
  10   5   4     1639.65     1358.92    161.55 o 
   0   6   4    15836.93    15304.69    265.24 o 
   1   6   4    30464.30    30728.56    321.83 o 
   2   6   4   250660.03   255353.72   1894.73 o 
   3   6   4     8702.71     8591.55     82.73 o 
   4   6   4     1776.42     1777.47     40.97 o 
   5   6   4      904.76     1024.80     40.67 o 
   6   6   4      651.08      797.72     41.32 o 
   7   6   4     1136.58     1136.76     55.87 o 
   8   6   4      250.90      244.37     48.73 o 
   9   6   4     2004.65     1850.94     71.07 o 
  10   6   4    16871.86    18320.71   1209.37 o 
   1   7   4      568.72      681.33     36.16 o 
   2   7   4     8611.16     8516.82     90.94 o 
   3   7   4     5557.28     5407.59     66.94 o 
   4   7   4    56483.70    56641.90    420.83 o 
   5   7   4     2997.46     2966.82     60.23 o 
   6   7   4      540.49      717.95     44.20 o 
   7   7   4     3569.12     3767.17     85.09 o 
   8   7   4    58540.67    61709.87    681.00 o 
   9   7   4     3393.58     3598.45     83.66 o 
  10   7   4     7940.14    10166.13    480.35 o 
   0   8   4      613.79      667.58     46.23 o 
   1   8   4      289.35      326.04     31.40 o 
   2   8   4    10209.71     9985.61    100.38 o 
   3   8   4      562.31      666.26     38.64 o 
   4   8   4    41020.72    41274.61    323.49 o 
   5   8   4     2351.40     2438.67     53.13 o 
   6   8   4    23435.06    24302.16    229.61 o 
   7   8   4     1689.86     1608.77     61.79 o 
   8   8   4     4688.57     5072.29     97.77 o 
   9   8   4       78.13       58.37     51.22 o 
  10   8   4      732.83      780.51     75.32 o 
   1   9   4      129.87      247.68     29.66 o 
   2   9   4       10.00       47.86     30.41 o 
   3   9   4      262.19      336.43     36.97 o 
   4   9   4    94336.73    98345.01    696.44 o 
   5   9   4      388.68      518.93     37.33 o 
   6   9   4    21786.80    22975.97    240.26 o 
   7   9   4      774.34      870.88     54.43 o 
   8   9   4      832.49      845.76     51.67 o 
   9   9   4      182.60      182.14     72.04 o 
  10   9   4    15556.71    15396.33    819.57 o 
   0  10   4    25744.29    25797.83    325.53 o 
   1  10   4      571.29      662.80     37.97 o 
   2  10   4      487.26      687.24     36.80 o 
   3  10   4     3751.93     4074.37     60.71 o 
   4  10   4     1328.96     1297.33     48.79 o 
   5  10   4       52.95       79.02     35.66 o 
   6  10   4       29.81       66.53     39.44 o 
   7  10   4      141.50      169.67     43.97 o 
   8  10   4     3243.60     3380.17     87.38 o 
   9  10   4      273.59      224.05     61.98 o 
   1  11   4     2572.39     2815.69     50.54 o 
   2  11   4     9416.31     9557.29     95.54 o 
   3  11   4      185.28      282.17     32.09 o 
   4  11   4    37129.91    38699.37    312.07 o 
   5  11   4      320.02      365.43     42.74 o 
   6  11   4    47320.10    48925.73    476.92 o 
   7  11   4      632.15      663.97     43.53 o 
   8  11   4      152.10      213.57     63.45 o 
   9  11   4     2493.88     2631.49    228.12 o 
   0  12   4      452.18      632.64     44.87 o 
   1  12   4     1093.15     1240.09     36.92 o 
   2  12   4     2518.19     2622.03     49.95 o 
   3  12   4      528.72      521.70     33.45 o 
   4  12   4     9922.68    10224.40    117.96 o 
   5  12   4      535.66      589.52     44.04 o 
   6  12   4    17166.45    17485.53    198.65 o 
   7  12   4       73.95      143.52     34.35 o 
   8  12   4     5353.02     6382.04    278.93 o 
   1  13   4       70.66       92.26     28.26 o 
   2  13   4    19353.30    19736.29    199.73 o 
   3  13   4       15.52       56.04     30.43 o 
   4  13   4     9367.30     9503.22    129.57 o 
   5  13   4     1534.58     1547.77     52.78 o 
   6  13   4     6271.86     6285.51    105.17 o 
   7  13   4      492.23      394.88     58.11 o 
   8  13   4    40033.65    43614.89   2476.71 o 
   0  14   4      119.30      186.00     51.99 o 
   1  14   4      396.83      470.67     34.43 o 
   2  14   4     8330.90     9075.95    128.49 o 
   3  14   4     1953.02     1834.56     51.67 o 
   4  14   4     4631.62     4685.47    107.40 o 
   5  14   4       73.14       95.73     37.20 o 
   6  14   4     3747.60     3375.42    108.26 o 
   7  14   4      561.81      361.19     64.27 o 
   1  15   4       70.16      139.07     30.06 o 
   2  15   4    26862.61    26859.35    294.13 o 
   3  15   4     2615.45     2814.56     59.83 o 
   4  15   4      492.92      424.16     42.94 o 
   5  15   4     1601.14     1462.78     68.83 o 
   6  15   4    33617.00    29848.06    910.67 o 
   7  15   4      259.74      246.79    130.88 o 
   0  16   4    53611.36    53795.62    925.33 o 
   1  16   4     1848.74     1817.83     55.34 o 
   2  16   4      842.77      828.59     63.94 o 
   3  16   4      746.60      644.86     34.45 o 
   4  16   4      458.04      488.23     37.46 o 
   5  16   4      346.48      424.48     62.09 o 
   6  16   4     6596.35     6188.66    290.32 o 
   1  17   4      208.01      271.72     29.94 o 
   2  17   4      317.49      450.72     30.18 o 
   3  17   4       95.10      146.23     35.55 o 
   4  17   4    28862.36    28400.85   1083.43 o 
   5  17   4      368.60      332.55     85.51 o 
   0  18   4     9465.38     8710.44    302.70 o 
   1  18   4      177.84       76.81     32.82 o 
   2  18   4     3814.26     4716.28    107.18 o 
   3  18   4      318.61      223.69     39.77 o 
   4  18   4     6180.39     5222.16    313.90 o 
   1  19   4      192.04      107.28     29.49 o 
   1   1   5    92341.28    88792.02    906.70 o 
   2   1   5    61404.51    60842.45    627.62 o 
   3   1   5    14270.89    15156.62    188.08 o 
   4   1   5     1115.70     1309.37     31.76 o 
   5   1   5    14167.86    13392.24    118.75 o 
   6   1   5    57596.45    55279.70    462.69 o 
   7   1   5       43.51      101.43     27.78 o 
   8   1   5      459.00      588.45     45.83 o 
   9   1   5    15231.76    14768.74    383.52 o 
  10   1   5      857.76      726.07     63.57 o 
   0   2   5   188800.69   183538.00   2628.58 o 
   1   2   5    46098.09    45428.49    476.41 o 
   2   2   5    50301.64    48539.07    506.81 o 
   3   2   5      542.36      703.95     36.33 o 
   4   2   5    19207.03    18390.76    153.81 o 
   5   2   5     7858.88     7398.23     74.86 o 
   6   2   5      146.10      248.68     28.59 o 
   7   2   5    33337.47    31832.54    284.68 o 
   8   2   5     2641.50     2591.05     84.29 o 
   9   2   5     4525.08     4660.58    120.57 o 
  10   2   5     2571.80     2132.12     90.11 o 
   1   3   5    25677.04    24838.11    278.48 o 
   2   3   5    13591.39    13748.30    165.26 o 
   3   3   5    51334.80    50008.57    459.62 o 
   4   3   5   175373.31   167992.47   1156.76 o 
   5   3   5       34.66       68.29     22.10 o 
   6   3   5     9741.27     9261.10    100.05 o 
   7   3   5    10561.62    10443.54    138.93 o 
   8   3   5    32371.30    31304.05    383.51 o 
   9   3   5     1869.52     1711.33     71.73 o 
  10   3   5      628.34      683.06    256.55 o 
   0   4   5    35329.26    33327.62    683.31 o 
   1   4   5    31213.79    30892.27    344.18 o 
   2   4   5    70248.88    71466.70    793.89 o 
   3   4   5       84.05      161.71     25.89 o 
   4   4   5    12470.98    11448.06    102.40 o 
   5   4   5    11350.89    10734.49    104.57 o 
   6   4   5     2347.42     2321.79     56.34 o 
   7   4   5     5153.03     4980.58     78.53 o 
   8   4   5      268.06      294.93     44.92 o 
   9   4   5      307.70      288.85     48.62 o 
  10   4   5     6592.03     5962.10    418.39 o 
   1   5   5     3638.96     3653.86     83.30 o 
   2   5   5     9858.03     9186.35     99.33 o 
   3   5   5    79849.69    77679.47    556.79 o 
   4   5   5     4569.13     4309.30     59.10 o 
   5   5   5    19293.25    19286.14    167.41 o 
   6   5   5    46389.27    46128.74    377.58 o 
   7   5   5     1673.98     1594.36     50.77 o 
   8   5   5       88.36      118.35     45.04 o 
   9   5   5      555.00      628.65     52.68 o 
  10   5   5     9133.73     8530.74    378.92 o 
   0   6   5      309.96      536.19     75.20 o 
   1   6   5    42906.46    42149.99    343.98 o 
   2   6   5     5567.31     5452.30     71.06 o 
   3   6   5    59244.48    58711.37    427.11 o 
   4   6   5     6066.70     5981.21     69.98 o 
   5   6   5    32076.64    31909.56    266.85 o 
   6   6   5     5520.48     5718.06     82.67 o 
   7   6   5     2466.16     2855.53     74.92 o 
   8   6   5       24.68       38.67     45.10 o 
   9   6   5    24412.34    24394.72    321.81 o 
  10   6   5     1258.37     1180.74    105.01 o 
   1   7   5    47067.36    46886.40    351.43 o 
   2   7   5    21969.46    22003.50    177.40 o 
   3   7   5     1946.34     1967.22     47.45 o 
   4   7   5     1587.05     1745.36     46.46 o 
   5   7   5    24533.20    24491.86    211.46 o 
   6   7   5    18891.02    19039.58    185.66 o 
   7   7   5     1042.98     1077.96     58.25 o 
   8   7   5      737.94      918.49     55.78 o 
   9   7   5    10341.08    10520.78    165.18 o 
  10   7   5       80.89       87.24     65.99 o 
   0   8   5    89626.19    90563.67    973.93 o 
   1   8   5     2741.98     2745.91     52.12 o 
   2   8   5       96.25      114.70     32.88 o 
   3   8   5    20269.54    20260.65    181.24 o 
   4   8   5    13409.16    13259.00    135.76 o 
   5   8   5     6673.27     6478.86     86.23 o 
   6   8   5     2022.09     2222.28     61.79 o 
   7   8   5    20374.12    21482.02    243.19 o 
   8   8   5      819.39     1023.39     73.57 o 
   9   8   5     2134.20     2133.13    175.46 o 
  10   8   5      232.25      253.72     57.45 o 
   1   9   5    26402.44    26298.66    213.22 o 
   2   9   5       24.24       81.83     34.12 o 
   3   9   5    14811.64    15713.73    158.27 o 
   4   9   5    17888.95    18252.87    167.79 o 
   5   9   5    21403.57    22660.50    209.50 o 
   6   9   5     5812.07     5883.29     96.27 o 
   7   9   5     4721.63     5370.17    113.74 o 
   8   9   5    17625.41    18302.74    224.06 o 
   9   9   5      791.39      726.22    152.03 o 
   0  10   5     6876.42     6716.96    119.07 o 
   1  10   5   108328.23   112645.61    866.22 o 
   2  10   5    64966.86    67799.13    551.91 o 
   3  10   5     5144.52     5620.87     74.18 o 
   4  10   5     1198.86     1338.98     43.07 o 
   5  10   5     3147.59     3192.72     70.55 o 
   6  10   5     5666.58     6019.22     99.34 o 
   7  10   5    44790.42    47237.41    487.23 o 
   8  10   5    11256.53    11114.69    201.34 o 
   9  10   5     3879.02     4278.88    250.72 o 
   1  11   5     6512.95     6592.17     78.02 o 
   2  11   5       52.81      133.66     29.79 o 
   3  11   5    31815.46    32822.48    275.71 o 
   4  11   5      247.90      277.86     34.92 o 
   5  11   5    29252.14    31339.12    320.29 o 
   6  11   5    17056.70    18075.40    206.84 o 
   7  11   5     6963.79     7019.00    122.70 o 
   8  11   5     3587.57     3492.93    364.01 o 
   9  11   5        3.70      -85.51     85.51 o 
   0  12   5    52858.62    54577.63    628.22 o 
   1  12   5     5204.63     5504.58     87.87 o 
   2  12   5     3296.95     3465.20     91.41 o 
   3  12   5    30019.53    30645.08    297.53 o 
   4  12   5     6595.70     6878.64    108.49 o 
   5  12   5    10552.87    11244.13    137.87 o 
   6  12   5      641.18      686.09     45.06 o 
   7  12   5     1149.99     1058.88     52.39 o 
   8  12   5     1974.19     2185.15    275.36 o 
   1  13   5     1399.74     1545.88     45.30 o 
   2  13   5      130.28      190.43     33.60 o 
   3  13   5      139.38      184.41     34.87 o 
   4  13   5     2221.45     2255.78     59.24 o 
   5  13   5       67.50      167.40     37.31 o 
   6  13   5      596.54      645.94     40.52 o 
   7  13   5      178.69      131.29     55.10 o 
   8  13   5      106.45      -80.27     95.86 o 
   0  14   5     7616.61     7812.82    155.37 o 
   1  14   5    19178.16    19321.88    206.18 o 
   2  14   5    11733.17    12136.32    143.53 o 
   3  14   5    23194.11    23154.09    251.50 o 
   4  14   5    11386.71    11518.34    152.33 o 
   5  14   5    22692.64    21657.84    281.22 o 
   6  14   5     4933.90     4986.87    187.78 o 
   7  14   5        1.09       54.34     50.32 o 
   1  15   5      646.85      575.97     35.64 o 
   2  15   5      344.34      386.40     35.32 o 
   3  15   5    30424.71    30528.34    344.06 o 
   4  15   5      417.35      411.43     53.12 o 
   5  15   5    15714.63    15351.14    476.57 o 
   6  15   5     2933.13     2055.61    212.01 o 
   7  15   5     2588.08     2547.57    266.16 o 
   0  16   5     1337.79     1054.90     77.37 o 
   1  16   5    22487.25    21979.10    244.15 o 
   2  16   5    27444.83    26705.61    327.66 o 
   3  16   5      200.66      254.90     31.97 o 
   4  16   5      342.07      146.32     52.11 o 
   5  16   5     8502.58     8247.18    300.19 o 
   6  16   5     2705.84     2302.13    129.53 o 
   1  17   5     3651.76     3809.54    137.32 o 
   2  17   5      259.89      171.02     34.13 o 
   3  17   5      822.83      642.88     52.59 o 
   4  17   5    15857.45    14359.34    433.84 o 
   5  17   5     2784.07     3041.87    199.62 o 
   0  18   5    40034.76    39196.54   1269.93 o 
   1  18   5     2882.79     2125.23     66.55 o 
   2  18   5      972.91      755.66     45.04 o 
   3  18   5     2698.26     2619.62    111.87 o 
   0   0   6    11899.47    10818.00    283.28 o 
   1   0   6     5946.00     5379.81    109.70 o 
   2   0   6     6433.43     6597.80    139.24 o 
   3   0   6     4943.54     5055.65    105.19 o 
   4   0   6    28013.18    26876.35    294.34 o 
   5   0   6    83710.55    81330.17    868.09 o 
   6   0   6    39603.86    37713.61    421.06 o 
   7   0   6     2764.27     2731.19    109.26 o 
   8   0   6     9033.41     9042.22    255.72 o 
   9   0   6    10947.48    10644.93    740.04 o 
  10   0   6      157.17      133.11     85.12 o 
   1   1   6    17922.22    18244.52    219.67 o 
   2   1   6      255.43      467.10     31.46 o 
   3   1   6      458.40      610.87     33.10 o 
   4   1   6     7490.82     7515.89     74.39 o 
   5   1   6     2159.24     2153.26     41.41 o 
   6   1   6     4260.45     4107.36     66.70 o 
   7   1   6     1736.70     1743.79     66.29 o 
   8   1   6    20515.41    20281.98    383.40 o 
   9   1   6     1694.63     1701.09     79.14 o 
  10   1   6    18533.91    15892.82    480.68 o 
   0   2   6    24739.97    23240.22    455.68 o 
   1   2   6       11.81      114.47     34.63 o 
   2   2   6     2170.92     2162.70     50.55 o 
   3   2   6    68139.45    66297.59    610.98 o 
   4   2   6    15595.93    15420.94    120.42 o 
   5   2   6    36750.54    35886.50    282.22 o 
   6   2   6     5782.53     5533.50     79.54 o 
   7   2   6    25010.88    23867.97    270.77 o 
   8   2   6     1479.34     1490.60     66.36 o 
   9   2   6     9495.45     9196.87    185.87 o 
  10   2   6      313.78      190.03    123.52 o 
   1   3   6    17198.10    17285.34    206.25 o 
   2   3   6    50417.25    51658.25    550.65 o 
   3   3   6    25970.03    26275.22    214.90 o 
   4   3   6    27370.92    26068.37    204.35 o 
   5   3   6     4553.30     4247.97     61.67 o 
   6   3   6     4152.37     4215.96     65.32 o 
   7   3   6      316.11      276.58     37.75 o 
   8   3   6      163.45      217.58     51.32 o 
   9   3   6     1903.48     1853.50     89.91 o 
  10   3   6     2503.03     2261.95    237.60 o 
   0   4   6    67607.70    69974.98   1101.06 o 
   1   4   6    13019.55    12335.55    167.30 o 
   2   4   6     7416.89     6952.68     81.60 o 
   3   4   6    31998.59    30696.70    258.43 o 
   4   4   6     3856.03     3733.82     54.62 o 
   5   4   6    23027.24    23073.86    196.15 o 
   6   4   6    26378.47    25595.99    221.68 o 
   7   4   6    51857.34    51103.64    535.77 o 
   8   4   6    18179.45    18315.33    255.06 o 
   9   4   6      531.52      522.04     57.18 o 
  10   4   6      909.90      912.20    180.54 o 
   1   5   6    18661.50    17415.61    182.36 o 
   2   5   6     5240.27     5243.19     69.48 o 
   3   5   6     4091.32     3787.23     52.34 o 
   4   5   6     8795.74     8558.25     92.43 o 
   5   5   6      412.72      350.70     32.38 o 
   6   5   6     2018.56     2308.41     61.31 o 
   7   5   6      555.05      546.61     45.79 o 
   8   5   6     9104.62     8803.80    146.49 o 
   9   5   6    11375.10    11492.98    198.87 o 
  10   5   6    13778.16    13394.86    564.91 o 
   0   6   6    36828.15    38031.14    417.62 o 
   1   6   6    21037.19    20147.25    170.75 o 
   2   6   6    18895.68    18456.27    157.10 o 
   3   6   6     2929.56     3017.94     51.93 o 
   4   6   6    17293.12    17276.36    162.95 o 
   5   6   6    38676.54    38652.73    307.24 o 
   6   6   6     2790.06     2897.21     64.41 o 
   7   6   6     6827.06     7039.55    112.11 o 
   8   6   6      290.72      252.15     49.41 o 
   9   6   6     1613.32     1486.39     70.29 o 
  10   6   6      228.63      213.97     68.78 o 
   1   7   6    78040.90    79689.29    595.89 o 
   2   7   6    20310.51    20890.93    182.20 o 
   3   7   6      723.27      905.23     39.92 o 
   4   7   6    53391.73    55960.98    446.16 o 
   5   7   6    38275.62    39289.63    321.06 o 
   6   7   6    19752.78    20634.63    196.75 o 
   7   7   6    15629.53    16666.79    198.44 o 
   8   7   6    12369.93    13156.07    172.95 o 
   9   7   6     1058.93     1016.23     78.94 o 
  10   7   6      800.77      784.96     95.02 o 
   0   8   6   181136.89   190459.03   2130.25 o 
   1   8   6    13051.84    12659.05    123.84 o 
   2   8   6    76247.52    77531.14    631.71 o 
   3   8   6    42133.87    42395.46    352.77 o 
   4   8   6     3150.81     3297.13     63.56 o 
   5   8   6    10330.56    10348.09    114.49 o 
   6   8   6     8061.03     8674.53    116.45 o 
   7   8   6      244.24      253.98     46.31 o 
   8   8   6    18937.24    19843.74    268.96 o 
   9   8   6    12166.69    14573.87    761.25 o 
  10   8   6     3557.22     3493.53    163.78 o 
   1   9   6    29810.09    30828.18    283.50 o 
   2   9   6    48730.89    49420.74    407.00 o 
   3   9   6    55886.47    56422.82    455.91 o 
   4   9   6    39880.15    40940.92    332.78 o 
   5   9   6     4423.31     4442.00     76.54 o 
   6   9   6    17141.79    18465.34    208.70 o 
   7   9   6     3005.34     2981.98     81.17 o 
   8   9   6      873.12      806.78     58.84 o 
   9   9   6     5903.85     6431.77    375.20 o 
   0  10   6     5909.17     6073.28    136.89 o 
   1  10   6     3272.53     3212.40     65.09 o 
   2  10   6      248.60      406.78     36.58 o 
   3  10   6      241.27      260.06     33.32 o 
   4  10   6       32.17      100.96     33.22 o 
   5  10   6      598.60      760.82     52.11 o 
   6  10   6      471.43      555.43     48.59 o 
   7  10   6     6478.29     6706.13    110.97 o 
   8  10   6     3363.12     3053.44    151.31 o 
   9  10   6       41.65       71.26     49.28 o 
   1  11   6    22760.38    23464.00    215.63 o 
   2  11   6     3279.33     3389.09     60.49 o 
   3  11   6    36050.39    38540.83    327.28 o 
   4  11   6    17577.45    18562.38    197.11 o 
   5  11   6      921.76     1036.70     51.52 o 
   6  11   6     1820.06     2334.87     65.58 o 
   7  11   6        0.32       68.54     40.35 o 
   8  11   6      661.97      517.49     57.99 o 
   9  11   6     5846.51     6372.78    389.98 o 
   0  12   6    81145.85    84734.55    989.22 o 
   1  12   6    15997.81    16484.73    168.79 o 
   2  12   6    39604.65    41355.02    372.46 o 
   3  12   6     7143.76     7560.56     99.17 o 
   4  12   6     6777.06     7253.53    100.90 o 
   5  12   6        4.95       58.42     37.99 o 
   6  12   6     4913.61     5270.45    100.24 o 
   7  12   6     1755.06     1674.13     67.82 o 
   8  12   6     4954.62     4517.20    401.36 o 
   1  13   6    59129.36    63427.64    635.29 o 
   2  13   6    24637.79    25824.89    272.72 o 
   3  13   6      127.41      194.98     36.59 o 
   4  13   6    52781.82    54311.51    546.21 o 
   5  13   6    26875.72    28116.29    350.87 o 
   6  13   6    23641.46    22885.94    368.50 o 
   7  13   6    18370.16    18574.03    585.62 o 
   8  13   6     2730.70     2129.31    218.63 o 
   0  14   6    29195.49    30531.82    444.76 o 
   1  14   6    11219.21    11828.66    142.34 o 
   2  14   6    34986.53    34775.78    366.43 o 
   3  14   6     2329.30     2592.22     85.24 o 
   4  14   6     4537.21     4470.22     80.91 o 
   5  14   6     3142.63     3071.58     68.74 o 
   6  14   6      652.89      611.14     58.87 o 
   7  14   6     1512.54     1392.47    163.71 o 
   1  15   6    23238.66    22880.52    243.90 o 
   2  15   6        3.63       57.20     30.31 o 
   3  15   6    15768.83    15719.45    326.06 o 
   4  15   6     1274.04     1067.70     73.82 o 
   5  15   6       20.17      -33.30     60.43 o 
   6  15   6     2506.92     2774.73    131.87 o 
   0  16   6    10804.48    10371.49    184.49 o 
   1  16   6      643.12      574.61     33.71 o 
   2  16   6     1157.65      984.02     40.17 o 
   3  16   6     2668.05     2524.67     67.78 o 
   4  16   6      658.41      493.20     54.25 o 
   5  16   6     1826.21     1557.45     86.24 o 
   1  17   6     8670.58     8815.37    172.45 o 
   2  17   6     4982.68     4475.90    103.44 o 
   3  17   6    18827.60    17846.35    449.14 o 
   4  17   6    10216.13     8747.77    269.98 o 
   0  18   6    10598.04     9624.97    329.69 o 
   1  18   6      759.81      760.69     43.76 o 
   2  18   6    12222.53    10817.30    299.46 o 
   3  18   6     9951.36     7966.26    447.33 o 
   1   1   7     6302.30     5841.11     85.63 o 
   2   1   7    64626.40    64439.96    674.76 o 
   3   1   7    86098.97    82785.03    664.01 o 
   4   1   7    17239.90    16399.83    135.52 o 
   5   1   7    21229.06    20288.27    174.34 o 
   6   1   7    22142.86    20598.84    209.19 o 
   7   1   7     3543.78     3216.20    116.72 o 
   8   1   7    32269.03    32408.29    510.97 o 
   9   1   7     2559.83     2621.70     95.51 o 
  10   1   7      473.66      446.57    114.02 o 
   0   2   7     5284.92     5409.35    153.27 o 
   1   2   7   137571.39   132147.41   1487.96 o 
   2   2   7    17930.11    17736.81    178.36 o 
   3   2   7    45452.73    43988.61    375.36 o 
   4   2   7    10544.02    10306.59    100.27 o 
   5   2   7    13171.86    12705.41    127.01 o 
   6   2   7    14799.35    13407.53    146.05 o 
   7   2   7    12635.57    11824.28    226.99 o 
   8   2   7     1726.24     1465.16     78.47 o 
   9   2   7    16600.18    15970.17    278.21 o 
  10   2   7       85.90       47.51    123.51 o 
   1   3   7    80201.74    77880.65    899.76 o 
   2   3   7     3546.10     3616.05     56.42 o 
   3   3   7    27454.20    26219.02    212.28 o 
   4   3   7     9257.65     7866.63     80.50 o 
   5   3   7    76099.84    72566.06    575.16 o 
   6   3   7    46862.16    46153.23    384.17 o 
   7   3   7    36718.41    34683.45    383.77 o 
   8   3   7     1119.94     1218.73     72.76 o 
   9   3   7      981.74     1110.27     80.67 o 
  10   3   7    17226.54    16293.27    980.83 o 
   0   4   7   100359.39   101311.18   1984.54 o 
   1   4   7    56636.44    54577.91    500.07 o 
   2   4   7     6494.39     6342.74     77.32 o 
   3   4   7     4601.44     4084.35     56.80 o 
   4   4   7    30659.31    30159.54    239.64 o 
   5   4   7     9211.82     9002.06     98.11 o 
   6   4   7     2874.87     2796.25     72.96 o 
   7   4   7     3277.38     3144.80     83.05 o 
   8   4   7     1370.73     1752.41     82.53 o 
   9   4   7     2476.43     1859.14     96.78 o 
  10   4   7       18.49      199.52    152.02 o 
   1   5   7    34687.58    34002.55    296.59 o 
   2   5   7     4247.46     4169.72     59.91 o 
   3   5   7     1987.10     1944.98     44.12 o 
   4   5   7    73991.66    74880.28    593.92 o 
   5   5   7      752.01      991.87     43.30 o 
   6   5   7     2052.30     2203.54     62.55 o 
   7   5   7      577.13      538.70     48.50 o 
   8   5   7    18279.63    17985.81    243.70 o 
   9   5   7    18468.15    17961.81    287.51 o 
  10   5   7       27.86      -38.00    142.51 o 
   0   6   7     3328.85     3372.10     76.73 o 
   1   6   7    24761.09    24787.99    225.07 o 
   2   6   7    82867.02    80965.45    625.22 o 
   3   6   7     2892.04     2724.52     56.20 o 
   4   6   7     5522.47     5933.84     78.30 o 
   5   6   7        5.10       23.27     30.72 o 
   6   6   7     6559.49     6649.51    101.89 o 
   7   6   7    34319.19    35479.27    410.39 o 
   8   6   7     1388.47     1257.64     63.61 o 
   9   6   7      484.96      487.91     63.70 o 
  10   6   7     7079.94     7169.09    827.50 o 
   1   7   7     3306.17     3363.27     57.98 o 
   2   7   7    22940.47    22794.88    202.85 o 
   3   7   7    54720.40    54691.75    440.54 o 
   4   7   7      374.36      384.96     39.61 o 
   5   7   7    17737.43    17849.03    169.59 o 
   6   7   7    10078.96    10300.29    138.64 o 
   7   7   7     1492.95     1571.25     64.18 o 
   8   7   7     6457.28     6997.35    127.40 o 
   9   7   7      151.56      304.04     94.87 o 
  10   7   7      184.40      351.55    133.02 o 
   0   8   7     2912.97     2921.31     80.56 o 
   1   8   7    16633.01    16343.04    162.02 o 
   2   8   7    71075.64    75033.97    604.72 o 
   3   8   7    27396.08    27609.19    262.99 o 
   4   8   7     1230.98     1351.21     42.46 o 
   5   8   7     7181.10     7321.61    104.91 o 
   6   8   7      920.47     1038.31     62.29 o 
   7   8   7     1057.96     1258.21     59.88 o 
   8   8   7     1995.27     1685.15     81.91 o 
   9   8   7     5155.83     5584.96    513.40 o 
   1   9   7     2830.58     2874.40     62.60 o 
   2   9   7    10108.10    10572.21    127.12 o 
   3   9   7     6445.85     6655.72     84.12 o 
   4   9   7     8803.94     9276.39    106.67 o 
   5   9   7     2177.35     2161.17     77.68 o 
   6   9   7    33076.84    35390.81    364.18 o 
   7   9   7    12204.79    12116.86    214.63 o 
   8   9   7     3941.17     3906.94     96.60 o 
   9   9   7     2546.28     2800.94    131.82 o 
   0  10   7   211414.63   221384.30   2637.21 o 
   1  10   7     1709.99     1923.74     50.00 o 
   2  10   7     8101.34     8237.38    101.92 o 
   3  10   7     1417.20     1577.76     47.58 o 
   4  10   7    16387.64    17005.82    185.37 o 
   5  10   7    38071.63    40132.70    408.63 o 
   6  10   7      659.40      842.86     48.98 o 
   7  10   7      576.45      536.39     52.38 o 
   8  10   7     9517.92     9154.10    762.00 o 
   9  10   7     4128.11     3974.15    256.70 o 
   1  11   7     3186.40     3289.21     60.57 o 
   2  11   7    15452.53    15847.18    155.23 o 
   3  11   7     3651.56     3648.05     67.98 o 
   4  11   7    45303.41    47773.43    477.77 o 
   5  11   7      995.71     1060.03     49.19 o 
   6  11   7    19126.66    18984.28    230.78 o 
   7  11   7     1912.77     1759.19     74.78 o 
   8  11   7     5858.91     6516.26    282.50 o 
   0  12   7      329.82      268.34     49.62 o 
   1  12   7      337.48      392.56     35.88 o 
   2  12   7    34774.95    36963.60    378.35 o 
   3  12   7     9023.61     9479.95    139.26 o 
   4  12   7      500.59      560.32     41.17 o 
   5  12   7     7313.68     7623.83    113.82 o 
   6  12   7      194.05      163.08     38.44 o 
   7  12   7    13241.53    12434.54    403.27 o 
   8  12   7      380.24      290.67     77.47 o 
   1  13   7      552.16      624.48     39.69 o 
   2  13   7     2976.24     3091.62     63.52 o 
   3  13   7     2219.80     2431.39     70.87 o 
   4  13   7        0.96       23.94     33.74 o 
   5  13   7     2999.79     3182.61     66.04 o 
   6  13   7      161.77      134.74     35.95 o 
   7  13   7        5.71        9.96     50.86 o 
   0  14   7        0.70       61.04     47.75 o 
   1  14   7    10358.13    10465.75    128.46 o 
   2  14   7    38277.79    39556.72    411.03 o 
   3  14   7    10312.38    10137.90    128.89 o 
   4  14   7      835.28      989.07     41.79 o 
   5  14   7      492.30      375.39     33.96 o 
   6  14   7      225.85       42.49     57.30 o 
   1  15   7     4060.99     3972.94     65.78 o 
   2  15   7     4620.29     4777.19     74.88 o 
   3  15   7     3070.08     2817.99     56.32 o 
   4  15   7    24953.63    23194.89    430.93 o 
   5  15   7     1647.75     1402.05    105.62 o 
   6  15   7     3628.13     3194.32    166.39 o 
   0  16   7    65886.87    67277.15   1604.73 o 
   1  16   7     3202.27     3086.99     56.74 o 
   2  16   7     1524.06     1229.22     39.60 o 
   3  16   7     1006.25     1148.15    102.78 o 
   4  16   7    10889.71    10877.50    265.28 o 
   5  16   7    13810.94    12701.84    704.60 o 
   1  17   7     7399.92     7002.12    162.18 o 
   2  17   7     2813.95     2559.45     79.37 o 
   3  17   7      856.33      553.16     46.62 o 
   4  17   7      555.75      343.60     66.19 o 
   0  18   7     1714.60     1725.19     90.28 o 
   1  18   7     7559.31     6969.16    199.49 o 
   2  18   7     3238.93     3122.23    120.43 o 
   0   0   8   454800.88   410069.75  10312.80 o 
   1   0   8   162792.00   147319.91   2656.71 o 
   2   0   8     5290.60     5186.81     89.84 o 
   3   0   8    69994.08    66684.43    732.64 o 
   4   0   8    43533.62    41723.36    460.70 o 
   5   0   8     1522.41     1539.06     58.75 o 
   6   0   8     6289.46     6122.02    127.85 o 
   7   0   8    24997.87    23887.65    465.08 o 
   8   0   8    30479.78    31649.83   1329.00 o 
   9   0   8    18908.00    17114.19    411.73 o 
  10   0   8      250.07      218.53    133.02 o 
   1   1   8     3372.52     3115.50     79.93 o 
   2   1   8    46725.34    43692.96    382.80 o 
   3   1   8    51222.78    47918.93    399.89 o 
   4   1   8    84293.17    82141.84    649.93 o 
   5   1   8    41448.32    38566.09    331.32 o 
   6   1   8    35858.56    35126.41    342.77 o 
   7   1   8    16124.57    14030.14    317.76 o 
   8   1   8     3143.33     2993.01     91.95 o 
   9   1   8     4731.44     4174.66    112.11 o 
  10   1   8      515.60      560.60    142.52 o 
   0   2   8    29003.18    29613.97    540.38 o 
   1   2   8     5748.95     5026.91     69.02 o 
   2   2   8   100388.92    96615.09    791.46 o 
   3   2   8    25207.43    24034.61    197.86 o 
   4   2   8       49.28      121.72     22.98 o 
   5   2   8     1491.16     1391.25     38.97 o 
   6   2   8       21.51       65.26     31.80 o 
   7   2   8      290.83      239.39     48.04 o 
   8   2   8     4463.83     4622.02    115.75 o 
   9   2   8     1696.59     1517.42     75.73 o 
  10   2   8    11444.97    10419.77    647.07 o 
   1   3   8      223.49      298.68     28.20 o 
   2   3   8    22339.36    21512.11    193.96 o 
   3   3   8      240.50      277.15     25.04 o 
   4   3   8      642.31      827.64     34.32 o 
   5   3   8     1244.90     1452.77     43.35 o 
   6   3   8    12165.96    11865.17    156.97 o 
   7   3   8     1454.82     1465.32     65.40 o 
   8   3   8     4799.92     4617.09    113.48 o 
   9   3   8     1309.00     1202.39     78.25 o 
  10   3   8     1416.11     1425.43    199.56 o 
   0   4   8     1750.56     2135.58     56.82 o 
   1   4   8    53597.13    52545.68    437.87 o 
   2   4   8   115428.30   111546.90    841.50 o 
   3   4   8    12710.07    11862.66    114.43 o 
   4   4   8     7024.24     6853.89     83.11 o 
   5   4   8       27.57      199.05     32.39 o 
   6   4   8     9307.96     9090.75    146.47 o 
   7   4   8     9701.06     9254.58    146.91 o 
   8   4   8      976.85     1039.20     68.51 o 
   9   4   8     6199.19     5460.40    138.85 o 
  10   4   8    11629.08    10402.16    666.19 o 
   1   5   8     1751.08     1802.95     43.27 o 
   2   5   8    21046.11    20686.42    193.20 o 
   3   5   8    40527.64    39188.85    338.60 o 
   4   5   8   123754.85   127508.87   1061.16 o 
   5   5   8    35152.82    34187.79    312.91 o 
   6   5   8     5864.94     5960.51     90.59 o 
   7   5   8    14515.65    14118.03    199.46 o 
   8   5   8    12562.29    11763.01    198.93 o 
   9   5   8     1742.01     1552.25    104.47 o 
  10   5   8     1407.77     1007.32    190.06 o 
   0   6   8   160238.89   158414.28   1696.60 o 
   1   6   8    52171.63    50126.51    402.23 o 
   2   6   8       42.10      138.54     31.06 o 
   3   6   8    25396.74    24777.83    221.65 o 
   4   6   8    40999.49    40307.05    363.77 o 
   5   6   8     2242.70     2414.07     67.59 o 
   6   6   8      394.27      425.81     41.77 o 
   7   6   8     1245.85     1090.21     57.46 o 
   8   6   8     3325.02     3403.23     88.22 o 
   9   6   8     5289.64     5083.17    213.16 o 
  10   6   8      224.07      361.05    152.02 o 
   1   7   8      676.26      761.46     40.78 o 
   2   7   8     2608.87     2815.63     64.73 o 
   3   7   8      475.38      477.99     42.41 o 
   4   7   8     7640.32     7860.58     96.11 o 
   5   7   8     4730.84     4653.26     82.15 o 
   6   7   8    29446.12    30431.60    334.56 o 
   7   7   8    13077.68    13369.19    188.60 o 
   8   7   8     2187.90     1818.25     79.74 o 
   9   7   8     9098.69    10610.88   1017.80 o 
  10   7   8    12589.10    12953.82    771.51 o 
   0   8   8    21036.26    21502.15    280.25 o 
   1   8   8      187.30      277.52     36.21 o 
   2   8   8     9793.90     9474.50    114.18 o 
   3   8   8     3093.95     3014.87     58.05 o 
   4   8   8     3396.33     3473.24     62.45 o 
   5   8   8     2277.53     2236.07     60.99 o 
   6   8   8    16997.69    17713.18    230.86 o 
   7   8   8     2205.45     2494.25     87.28 o 
   8   8   8     9418.36    10267.75    193.87 o 
   9   8   8     1083.80      996.93     93.35 o 
   1   9   8       66.96       95.33     37.19 o 
   2   9   8    44796.49    45723.27    379.41 o 
   3   9   8      478.88      523.64     37.65 o 
   4   9   8     5354.98     5182.62     84.80 o 
   5   9   8      210.38      235.15     41.56 o 
   6   9   8    31187.46    32842.34    378.76 o 
   7   9   8      431.73      488.76     62.08 o 
   8   9   8    15729.36    15858.53    307.64 o 
   9   9   8     2304.36     2657.60    137.65 o 
   0  10   8      357.19      609.41     50.75 o 
   1  10   8     7148.47     7398.91     98.98 o 
   2  10   8     5563.98     5992.62     92.98 o 
   3  10   8      264.72      337.80     37.80 o 
   4  10   8       82.76      137.91     38.18 o 
   5  10   8      229.15      334.59     45.57 o 
   6  10   8       66.41      113.74     46.39 o 
   7  10   8      818.91      768.84     65.05 o 
   8  10   8       30.67       68.18     57.92 o 
   9  10   8      672.91      494.11     76.02 o 
   1  11   8      672.19      771.35     39.25 o 
   2  11   8    13947.17    14050.62    140.86 o 
   3  11   8       83.90      179.78     35.74 o 
   4  11   8    21512.51    22348.48    246.11 o 
   5  11   8      818.38      969.93     56.21 o 
   6  11   8    13956.96    14736.15    197.89 o 
   7  11   8     2880.67     2852.38     83.32 o 
   8  11   8    23067.41    22668.78    872.49 o 
   0  12   8     1173.57     1237.40     65.60 o 
   1  12   8      324.58      429.89     36.26 o 
   2  12   8     1717.31     1774.41     51.12 o 
   3  12   8     1985.55     2180.65     58.41 o 
   4  12   8    12826.40    13101.87    157.71 o 
   5  12   8     4446.51     4624.03     83.13 o 
   6  12   8    16715.65    16382.16    223.12 o 
   7  12   8     4522.38     4656.32    176.95 o 
   8  12   8     3080.75     2804.31    266.17 o 
   1  13   8      129.58      156.01     34.18 o 
   2  13   8     1769.09     1784.98     52.00 o 
   3  13   8      492.94      577.86     40.73 o 
   4  13   8    30057.75    30321.24    314.56 o 
   5  13   8       52.81       72.61     33.68 o 
   6  13   8    18635.99    17879.58    571.78 o 
   7  13   8     4336.10     4041.69    214.07 o 
   0  14   8     5545.00     5648.62    160.34 o 
   1  14   8     5771.73     5713.01    101.42 o 
   2  14   8     1027.57      951.90     47.33 o 
   3  14   8      919.96      939.53     43.53 o 
   4  14   8     2946.41     2886.09     58.66 o 
   5  14   8     1225.90      948.80     43.06 o 
   6  14   8     3551.98     3387.84    135.35 o 
   7  14   8       38.69        9.50    110.67 o 
   1  15   8     1707.89     1782.94     48.36 o 
   2  15   8      135.26      108.56     29.18 o 
   3  15   8     2353.03     2431.67     65.04 o 
   4  15   8    25630.73    22130.89    495.03 o 
   5  15   8     3814.01     3833.93    146.37 o 
   6  15   8     2743.14     2456.29    139.41 o 
   0  16   8     1333.90     1253.70     62.27 o 
   1  16   8     4499.55     4517.74     78.04 o 
   2  16   8    16142.74    15727.36    296.03 o 
   3  16   8      865.71      783.91     53.43 o 
   4  16   8     2044.98     1934.07     68.69 o 
   5  16   8      101.78       70.94     50.05 o 
   1  17   8      201.62      200.27     36.94 o 
   2  17   8    13941.31    12478.22    280.63 o 
   3  17   8     3068.54     3189.10    103.17 o 
   4  17   8       23.98      -47.50     59.35 o 
   0  18   8     9106.63     9343.97    437.70 o 
   1  18   8      531.24      308.25     50.06 o 
   1   1   9    34387.66    32723.24    291.31 o 
   2   1   9     1437.05     1675.92     39.21 o 
   3   1   9    57557.41    55115.70    461.00 o 
   4   1   9    95730.38    93424.70    798.32 o 
   5   1   9     2318.52     2090.86     54.02 o 
   6   1   9     2604.43     2748.64     73.08 o 
   7   1   9     4401.21     4315.10    107.19 o 
   8   1   9     8522.58     8498.57    207.31 o 
   9   1   9      737.06      558.45     61.25 o 
  10   1   9      869.93      646.15    171.04 o 
   0   2   9   117208.00   114426.77   1350.07 o 
   1   2   9      538.16      731.99     31.04 o 
   2   2   9    76600.98    72495.88    594.32 o 
   3   2   9      203.29      196.48     27.76 o 
   4   2   9     3413.16     3263.64     56.24 o 
   5   2   9    31222.96    29764.21    273.74 o 
   6   2   9     1455.25     1510.28     59.27 o 
   7   2   9     9593.19     9419.14    161.05 o 
   8   2   9     6188.08     6092.50    167.33 o 
   9   2   9     2327.62     1983.06    107.31 o 
  10   2   9     3839.69     3317.69    332.72 o 
   1   3   9    31053.36    30189.06    259.49 o 
   2   3   9    58215.96    56173.91    478.59 o 
   3   3   9    17209.83    16396.74    167.98 o 
   4   3   9     8297.61     8118.22     97.68 o 
   5   3   9     1697.27     1825.38     51.79 o 
   6   3   9    54758.57    52611.16    512.30 o 
   7   3   9     5224.11     4872.56    109.89 o 
   8   3   9      508.75      324.84     53.16 o 
   9   3   9    24918.42    22041.98    836.73 o 
  10   3   9     1625.42     1473.01    266.09 o 
   0   4   9    64513.17    62204.40    654.36 o 
   1   4   9     9292.90     8505.35     91.28 o 
   2   4   9     9501.54     8956.38    101.19 o 
   3   4   9    32244.14    30801.37    277.76 o 
   4   4   9    11607.73    11525.97    133.15 o 
   5   4   9      110.12      174.10     32.84 o 
   6   4   9     1164.94     1191.08     49.81 o 
   7   4   9     6554.40     6404.64    133.65 o 
   8   4   9      896.81      913.62     72.10 o 
   9   4   9     3137.97     2641.17    137.29 o 
  10   4   9        6.82       85.51    218.52 o 
   1   5   9    39026.00    37276.88    313.49 o 
   2   5   9     6892.26     6735.16     86.35 o 
   3   5   9     9286.95     8831.02    106.61 o 
   4   5   9     6325.48     6496.92     97.34 o 
   5   5   9    38658.84    38757.03    371.51 o 
   6   5   9     2823.52     2683.61     73.93 o 
   7   5   9     9909.54    10312.18    173.00 o 
   8   5   9    17339.51    17593.60    360.75 o 
   9   5   9      596.15      615.41    106.97 o 
   0   6   9    83337.79    82771.56    908.14 o 
   1   6   9    83919.61    83347.77    673.00 o 
   2   6   9       18.73      100.13     31.70 o 
   3   6   9      321.39      447.02     40.90 o 
   4   6   9       31.02       71.34     31.74 o 
   5   6   9     2141.38     2016.59     59.85 o 
   6   6   9     8669.45     8689.86    134.85 o 
   7   6   9    48902.80    49446.55    579.93 o 
   8   6   9    12704.78    13096.31    256.99 o 
   9   6   9      906.00      946.02    104.52 o 
  10   6   9      597.17      712.66    171.04 o 
   1   7   9     4352.95     4589.18     74.13 o 
   2   7   9     4255.79     4399.88     81.18 o 
   3   7   9    33319.03    33401.57    302.03 o 
   4   7   9    33744.61    33704.02    313.39 o 
   5   7   9     1121.76     1201.13     52.44 o 
   6   7   9       24.27       13.35     49.00 o 
   7   7   9      252.81      309.32     56.26 o 
   8   7   9     1252.76     1129.21     70.50 o 
   9   7   9      653.94      612.11    152.03 o 
   0   8   9      989.45     1222.71     71.54 o 
   1   8   9    10490.34    10803.97    125.90 o 
   2   8   9    42321.12    43144.67    355.03 o 
   3   8   9     2962.44     2866.69     58.86 o 
   4   8   9      312.58      428.07     44.38 o 
   5   8   9    22637.37    23735.50    268.00 o 
   6   8   9      173.99      308.35     53.92 o 
   7   8   9     2799.88     2826.44     82.90 o 
   8   8   9      806.20      867.30     62.08 o 
   9   8   9     4520.70     4433.86    361.28 o 
   1   9   9      213.83      274.91     31.71 o 
   2   9   9     1303.40     1440.80     41.54 o 
   3   9   9    31256.78    31943.05    292.33 o 
   4   9   9      733.13      952.64     45.18 o 
   5   9   9    21054.29    22120.69    255.50 o 
   6   9   9     8929.84     9457.80    142.68 o 
   7   9   9     7124.31     7521.25    134.48 o 
   8   9   9     1901.13     1950.81    112.69 o 
   9   9   9     2759.90     2633.03    180.60 o 
   0  10   9    10702.37    10693.85    162.88 o 
   1  10   9    63449.86    65241.41    533.01 o 
   2  10   9    11554.48    11498.61    120.83 o 
   3  10   9    39611.76    40111.40    378.56 o 
   4  10   9    16720.23    17333.26    202.48 o 
   5  10   9    10195.47    10527.20    152.46 o 
   6  10   9    14879.90    15154.53    215.49 o 
   7  10   9       37.12       93.16     46.73 o 
   8  10   9      143.26      328.37     88.32 o 
   1  11   9     3164.40     3317.85     58.71 o 
   2  11   9     4602.57     4703.78     71.02 o 
   3  11   9    36515.93    38324.25    386.97 o 
   4  11   9      256.65      315.81     41.47 o 
   5  11   9    36037.31    37396.86    422.02 o 
   6  11   9       42.58       54.92     41.57 o 
   7  11   9     9563.13     9978.62    338.10 o 
   8  11   9     7039.87     6573.66    489.01 o 
   0  12   9    11939.61    12485.84    261.05 o 
   1  12   9    29337.72    30510.27    310.48 o 
   2  12   9     9100.77     9109.64    198.55 o 
   3  12   9      289.79      294.92     37.25 o 
   4  12   9       48.64       60.30     38.46 o 
   5  12   9     5986.06     5954.32     96.68 o 
   6  12   9      330.48      316.98     40.92 o 
   7  12   9    13107.90    13375.58    433.10 o 
   1  13   9       34.21       97.76     34.93 o 
   2  13   9     2171.01     2140.40     54.97 o 
   3  13   9     4497.77     4445.12    109.27 o 
   4  13   9     1995.02     1925.90     53.63 o 
   5  13   9       59.54       90.33     33.18 o 
   6  13   9       49.33       49.23     57.41 o 
   7  13   9     2117.33     2217.43    132.90 o 
   0  14   9    32790.88    33313.05    495.37 o 
   1  14   9    18877.24    18816.58    223.51 o 
   2  14   9     2162.00     2170.59     61.82 o 
   3  14   9      181.72      155.50     36.88 o 
   4  14   9      157.45      116.07     33.00 o 
   5  14   9     6324.59     6381.09    167.93 o 
   6  14   9     3835.38     3511.87    140.12 o 
   1  15   9     9299.71     9213.52    116.75 o 
   2  15   9     3987.74     3868.45     71.02 o 
   3  15   9    11562.06    11038.94    187.26 o 
   4  15   9      148.08      294.78     41.65 o 
   5  15   9    15403.89    14061.27    485.60 o 
   0  16   9     8904.33     8075.64    193.66 o 
   1  16   9    14478.65    14982.96    284.02 o 
   2  16   9     2954.72     3477.42     97.63 o 
   3  16   9    19311.46    18685.49    469.31 o 
   4  16   9     7445.05     6226.38    199.72 o 
   1  17   9     1763.55     1633.26     59.52 o 
   2  17   9     3042.38     2503.24    122.11 o 
   3  17   9     5919.43     5857.25    230.19 o 
   1  18   9      219.66      312.68     57.01 o 
   0   0  10     1008.31      979.94     80.03 o 
   1   0  10       79.34      153.02     30.83 o 
   2   0  10      109.77      200.69     37.81 o 
   3   0  10    23864.21    22977.53    317.44 o 
   4   0  10     5190.22     5143.51    114.17 o 
   5   0  10      664.31      784.22     59.77 o 
   6   0  10    24822.36    23058.12    380.22 o 
   7   0  10    33884.74    34345.37   1071.80 o 
   8   0  10     7761.09     7232.30    248.30 o 
   9   0  10     1069.27      845.58    133.48 o 
  10   0  10      307.39      313.55    133.02 o 
   1   1  10      886.13     1016.58     30.09 o 
   2   1  10     6352.34     6165.31     89.75 o 
   3   1  10     4721.75     4763.29     74.28 o 
   4   1  10      984.17     1030.56     44.40 o 
   5   1  10      185.70      224.55     34.49 o 
   6   1  10     2750.29     2743.86     77.07 o 
   7   1  10     5380.23     5281.30    125.64 o 
   8   1  10     8971.03     8620.62    208.29 o 
   9   1  10    12255.90    11943.32    395.85 o 
  10   1  10     8797.23     6774.01    456.67 o 
   0   2  10    13980.83    13571.83    178.74 o 
   1   2  10    26198.11    24534.14    212.54 o 
   2   2  10     9126.75     8998.01    109.11 o 
   3   2  10     5459.45     5683.12     83.23 o 
   4   2  10      672.60      622.59     40.27 o 
   5   2  10    47935.36    46708.89    439.96 o 
   6   2  10      130.11      172.46     37.50 o 
   7   2  10    15608.03    15888.09    340.77 o 
   8   2  10      625.77      559.84     75.10 o 
   9   2  10      855.95      631.74     90.76 o 
  10   2  10       89.51      142.52    218.53 o 
   1   3  10    34276.79    34570.69    295.64 o 
   2   3  10     2190.41     2226.30     48.30 o 
   3   3  10     2267.79     2137.99     50.32 o 
   4   3  10     8365.14     8276.17    106.73 o 
   5   3  10    10232.08     9899.35    119.93 o 
   6   3  10     2673.29     2607.10     70.54 o 
   7   3  10     5393.74     5221.05    135.43 o 
   8   3  10       82.91      120.23     73.60 o 
   9   3  10     2451.04     2441.72    186.34 o 
  10   3  10     1102.33      883.75    228.07 o 
   0   4  10    15044.55    14458.51    200.33 o 
   1   4  10      620.61      657.82     33.78 o 
   2   4  10     4641.61     4374.68     70.07 o 
   3   4  10    27413.18    26966.46    285.68 o 
   4   4  10     1766.80     1782.19     56.64 o 
   5   4  10    46089.72    46154.26    452.16 o 
   6   4  10     8287.86     8473.27    131.97 o 
   7   4  10      482.08      474.80     60.75 o 
   8   4  10     7394.64     6741.42    257.98 o 
   9   4  10    20198.52    20383.68   1219.21 o 
  10   4  10      547.86      437.09    209.04 o 
   1   5  10     3306.63     3346.61     61.69 o 
   2   5  10     8814.56     8420.38    105.03 o 
   3   5  10     5483.83     5154.30     82.20 o 
   4   5  10     5391.72     5481.24    103.37 o 
   5   5  10      114.83      151.96     31.86 o 
   6   5  10      131.09       90.28     44.23 o 
   7   5  10     5714.35     5622.69    154.81 o 
   8   5  10     6584.81     6826.94    178.71 o 
   9   5  10     1542.30     1415.93    218.57 o 
   0   6  10    11158.67    11187.67    173.03 o 
   1   6  10    10329.45    10341.54    124.46 o 
   2   6  10    12250.91    12525.11    150.18 o 
   3   6  10    46112.95    45875.29    405.08 o 
   4   6  10     2559.21     2690.66     55.87 o 
   5   6  10     3963.41     4031.31     70.28 o 
   6   6  10     2783.41     2637.44     83.62 o 
   7   6  10    10242.42    10823.74    193.18 o 
   8   6  10      105.12      151.18     68.34 o 
   9   6  10     3127.79     3175.04    308.91 o 
   1   7  10     3062.07     3320.95     70.90 o 
   2   7  10    11818.90    12391.45    140.73 o 
   3   7  10    64751.29    65761.98    595.75 o 
   4   7  10    17817.70    17723.10    210.51 o 
   5   7  10    21094.99    21765.59    237.46 o 
   6   7  10     9719.10    10160.34    207.70 o 
   7   7  10    10074.60    10441.24    220.74 o 
   8   7  10     1315.87     1324.87     80.57 o 
   9   7  10    10100.02    11789.26   1417.77 o 
   0   8  10    64134.57    66165.39    732.10 o 
   1   8  10    83639.98    84639.43    714.41 o 
   2   8  10    28905.00    29911.91    282.00 o 
   3   8  10     3386.43     3450.21     85.95 o 
   4   8  10     2378.97     2473.53     64.35 o 
   5   8  10     9851.81    10125.69    141.75 o 
   6   8  10     3554.03     3628.61     94.76 o 
   7   8  10    25736.41    26759.15    374.45 o 
   8   8  10     4282.43     4829.98    237.99 o 
   9   8  10     5474.06     5981.58    380.39 o 
   1   9  10    54912.38    55840.80    473.26 o 
   2   9  10     6053.06     6214.71     82.03 o 
   3   9  10      931.83     1033.70     55.14 o 
   4   9  10    17591.49    18349.44    220.30 o 
   5   9  10    31904.84    33700.56    385.63 o 
   6   9  10     6635.86     6746.54    126.13 o 
   7   9  10    13180.68    12873.72    258.50 o 
   8   9  10        0.40      -21.52     57.63 o 
   0  10  10     1387.45     1337.25     66.18 o 
   1  10  10      873.40     1107.50     56.99 o 
   2  10  10     1108.15     1176.59     42.10 o 
   3  10  10     1445.82     1574.22     56.74 o 
   4  10  10       57.58      140.52     40.51 o 
   5  10  10     1612.00     1698.02     60.33 o 
   6  10  10      787.80      726.59     52.22 o 
   7  10  10        2.10       21.60     52.52 o 
   8  10  10      721.54      770.20     80.74 o 
   1  11  10    28730.53    29923.06    292.50 o 
   2  11  10     1727.69     1773.79     57.13 o 
   3  11  10      638.42      726.99     44.26 o 
   4  11  10     2355.06     2381.19     82.10 o 
   5  11  10    13136.51    13722.41    183.50 o 
   6  11  10     1436.15     1272.82     55.43 o 
   7  11  10     3888.15     3532.73    186.98 o 
   8  11  10       27.92       20.72     60.02 o 
   0  12  10    48381.23    49775.37    677.42 o 
   1  12  10    33918.80    35077.55    365.07 o 
   2  12  10    25090.49    25405.33    263.56 o 
   3  12  10    18260.95    18960.52    211.48 o 
   4  12  10      500.37      431.11     41.50 o 
   5  12  10       65.39       60.45     36.48 o 
   6  12  10     2502.60     2346.27    158.78 o 
   7  12  10     2297.65     1920.95    123.78 o 
   1  13  10    13921.68    13945.00    172.12 o 
   2  13  10     8249.96     8312.84    117.57 o 
   3  13  10    68717.59    70643.45    812.75 o 
   4  13  10    14919.74    15010.64    188.96 o 
   5  13  10    21041.48    21070.81    449.42 o 
   6  13  10     8371.94     7830.41    266.53 o 
   7  13  10     4575.07     4906.76    408.90 o 
   0  14  10    13294.42    12638.72    230.50 o 
   1  14  10    16876.59    17720.29    279.67 o 
   2  14  10     8422.85     8263.61    117.25 o 
   3  14  10    16315.55    16269.56    256.99 o 
   4  14  10     2755.19     2497.56     75.12 o 
   5  14  10      155.50      181.97     46.54 o 
   6  14  10      115.37      145.42     67.87 o 
   1  15  10    18062.15    17990.61    266.90 o 
   2  15  10       68.68       75.72     31.76 o 
   3  15  10     3966.54     3639.07    110.69 o 
   4  15  10      320.36      343.93     40.42 o 
   5  15  10     5795.98     6057.05    290.27 o 
   0  16  10     3479.51     3178.56    119.12 o 
   1  16  10      427.31      285.81     40.07 o 
   2  16  10     2142.92     1961.28     71.15 o 
   3  16  10     1945.63     1571.53     83.68 o 
   4  16  10      362.97      262.19     77.47 o 
   1  17  10    17599.07    16046.29    429.03 o 
   2  17  10     3641.52     2947.10    161.62 o 
   3  17  10       70.18       38.00     95.01 o 
   1   1  11    59030.53    56221.50    459.64 o 
   2   1  11      739.89      960.64     39.06 o 
   3   1  11     3234.70     3262.94     65.92 o 
   4   1  11    49342.16    47784.40    484.88 o 
   5   1  11    28893.59    28687.31    286.29 o 
   6   1  11    11484.25    11601.23    241.84 o 
   7   1  11     7024.85     7135.35    193.89 o 
   8   1  11     3399.21     3017.94    137.99 o 
   9   1  11     2334.29     2061.09    150.20 o 
   0   2  11     6007.65     5653.33     97.34 o 
   1   2  11   135487.27   130350.52   1024.65 o 
   2   2  11     4497.96     4047.69     69.48 o 
   3   2  11    20623.08    20130.60    220.29 o 
   4   2  11    17336.95    17025.29    188.60 o 
   5   2  11      199.27      353.77     31.91 o 
   6   2  11    15324.09    15021.90    222.80 o 
   7   2  11    16250.28    16696.55    417.77 o 
   8   2  11     9053.47     8177.98    244.56 o 
   9   2  11     7868.26     6715.59    446.99 o 
   1   3  11     1956.27     2107.87     46.09 o 
   2   3  11    20923.50    19763.93    202.64 o 
   3   3  11    82225.17    80886.37    757.54 o 
   4   3  11      966.54     1333.98     52.85 o 
   5   3  11    42772.28    41486.91    409.54 o 
   6   3  11     8829.70     8183.35    135.64 o 
   7   3  11    10971.44    10530.04    221.02 o 
   8   3  11    17458.63    17258.98    568.52 o 
   9   3  11    12390.95    13360.78    827.91 o 
   0   4  11       71.47      180.57     39.55 o 
   1   4  11    51681.35    49504.15    462.24 o 
   2   4  11    25920.73    26594.61    267.18 o 
   3   4  11    42733.48    42331.29    417.83 o 
   4   4  11     1354.71     1497.64     42.79 o 
   5   4  11      420.49      465.61     35.73 o 
   6   4  11     1119.43     1181.63     68.61 o 
   7   4  11       32.61       70.83     56.60 o 
   8   4  11     1073.10      915.74    111.35 o 
   9   4  11     5242.29     5704.57    427.84 o 
   1   5  11     9722.60     9417.04    116.91 o 
   2   5  11    30182.51    30487.61    295.24 o 
   3   5  11     2461.22     2544.51     63.60 o 
   4   5  11     2999.18     3088.40     61.34 o 
   5   5  11     4426.64     4618.88    131.54 o 
   6   5  11    32310.03    32733.57    415.29 o 
   7   5  11    14198.85    14031.88    240.73 o 
   8   5  11      956.63      723.53     86.85 o 
   9   5  11     1836.90     1739.12    237.59 o 
   0   6  11    94055.66    94698.66   1125.52 o 
   1   6  11     5100.04     5351.64     87.72 o 
   2   6  11      459.34      506.71     35.56 o 
   3   6  11     6547.24     6862.77     99.44 o 
   4   6  11     2555.19     2763.81     76.81 o 
   5   6  11    35033.66    34991.39    385.38 o 
   6   6  11     7515.93     7650.40    155.71 o 
   7   6  11       97.63      123.79     58.58 o 
   8   6  11    12132.01    12428.99    282.74 o 
   9   6  11     3408.92     4201.57    313.69 o 
   1   7  11    21337.08    21152.44    206.15 o 
   2   7  11     3902.80     4013.86     68.96 o 
   3   7  11     2480.81     2541.68     58.13 o 
   4   7  11    29751.00    29711.43    309.84 o 
   5   7  11    10117.79    10428.96    141.06 o 
   6   7  11      106.66      126.32     49.71 o 
   7   7  11     2955.39     3083.19     98.08 o 
   8   7  11      914.77     1045.41    221.77 o 
   9   7  11     1685.80     2375.91    209.08 o 
   0   8  11    17245.72    18089.93    316.28 o 
   1   8  11    34754.26    35603.40    318.24 o 
   2   8  11    10018.93    10300.72    123.52 o 
   3   8  11      428.83      608.65     60.77 o 
   4   8  11    14733.04    14989.24    188.02 o 
   5   8  11    12608.73    12915.73    178.00 o 
   6   8  11     1758.82     1615.54     67.70 o 
   7   8  11     7161.98     7720.88    183.12 o 
   8   8  11        1.83       14.24     71.20 o 
   1   9  11     3240.18     3231.70     60.82 o 
   2   9  11     9487.18     9539.73    114.92 o 
   3   9  11     6508.25     6879.19    103.73 o 
   4   9  11    22860.07    23829.73    346.58 o 
   5   9  11     5868.04     5703.95    111.06 o 
   6   9  11     1429.96     1488.09     85.30 o 
   7   9  11     7574.56     7639.48    236.30 o 
   8   9  11     2961.81     2745.43    246.08 o 
   0  10  11     3766.85     3715.86     89.99 o 
   1  10  11     2141.75     2194.96     60.84 o 
   2  10  11    74410.83    76464.35    747.77 o 
   3  10  11    21747.73    22460.46    273.24 o 
   4  10  11       22.12       61.65     41.35 o 
   5  10  11      479.64      466.49     42.44 o 
   6  10  11     2530.67     2528.46    123.79 o 
   7  10  11    11340.54    11206.83    456.48 o 
   8  10  11     1349.74     1307.51    106.36 o 
   1  11  11      743.80      869.37     41.23 o 
   2  11  11    19811.62    20039.81    220.94 o 
   3  11  11      408.92      388.23     43.48 o 
   4  11  11    19486.18    19832.46    239.61 o 
   5  11  11     1249.32     1280.63     82.07 o 
   6  11  11    10850.29    10787.07    207.89 o 
   7  11  11     7009.91     7306.26    248.39 o 
   0  12  11    27752.86    28745.77    432.48 o 
   1  12  11     2829.14     2898.60     68.11 o 
   2  12  11       92.45      136.85     36.07 o 
   3  12  11     1124.03     1103.29     45.54 o 
   4  12  11     6862.66     6915.64    169.65 o 
   5  12  11    11274.50    11071.28    179.12 o 
   6  12  11      166.43      101.88     64.40 o 
   7  12  11     1662.84     1389.35    126.52 o 
   1  13  11     2037.54     1957.91     56.47 o 
   2  13  11       29.13       24.43     38.21 o 
   3  13  11     1437.31     1379.83     54.70 o 
   4  13  11     1549.29     1495.81     49.95 o 
   5  13  11     1108.13      980.87     56.70 o 
   6  13  11        7.39       86.73     53.81 o 
   0  14  11    53019.30    53079.86   1009.09 o 
   1  14  11      218.27      184.52     33.45 o 
   2  14  11        0.40       53.19     32.62 o 
   3  14  11     2476.44     2297.43     71.51 o 
   4  14  11     1592.20     1730.94     74.64 o 
   5  14  11    18141.32    15879.11    416.28 o 
   1  15  11      271.62      260.66     31.33 o 
   2  15  11    12814.57    12383.09    282.55 o 
   3  15  11      915.76      784.68     54.56 o 
   4  15  11     7767.90     6669.84    174.83 o 
   5  15  11       73.66      133.02     76.01 o 
   0  16  11      496.40      417.61     55.67 o 
   1  16  11      983.31      802.22     52.52 o 
   2  16  11    22711.31    21942.78    544.01 o 
   3  16  11    12902.25    11703.76    335.55 o 
   1  17  11       71.68       35.29     80.76 o 
   2  17  11      270.94      218.53     76.01 o 
   0   0  12      307.44      348.80     55.07 o 
   1   0  12   119615.52   113547.23   1298.01 o 
   2   0  12    80677.37    81345.32   1017.88 o 
   3   0  12    47092.93    45163.90    666.85 o 
   4   0  12     4999.20     5134.32    106.06 o 
   5   0  12     1589.08     1875.51    140.02 o 
   6   0  12      682.29      918.64    118.96 o 
   7   0  12    12119.97    10998.14    500.22 o 
   8   0  12      408.84      418.64    147.90 o 
   9   0  12    11703.74    10762.42    666.11 o 
   1   1  12     6988.81     6444.71     79.20 o 
   2   1  12     8006.52     7943.08    104.12 o 
   3   1  12    58510.58    56548.35    545.10 o 
   4   1  12    11820.44    11647.78    181.59 o 
   5   1  12    73444.39    71332.47    662.95 o 
   6   1  12    11135.82    11207.66    187.96 o 
   7   1  12    23446.82    23682.17    556.29 o 
   8   1  12     1723.37     1611.22    111.50 o 
   9   1  12     3245.03     3373.82    237.63 o 
   0   2  12    65725.51    67358.45    789.50 o 
   1   2  12    23213.50    21776.37    208.65 o 
   2   2  12    12701.45    12889.30    149.11 o 
   3   2  12     9993.89     9290.16    128.48 o 
   4   2  12     6247.97     6372.38     92.85 o 
   5   2  12      206.86      263.71     32.57 o 
   6   2  12     2363.12     2257.53     76.60 o 
   7   2  12       10.98       64.87     86.13 o 
   8   2  12     2138.88     2198.73    133.17 o 
   9   2  12     2108.07     1483.12    141.12 o 
   1   3  12     2019.67     2132.05     49.98 o 
   2   3  12      912.53     1117.81     45.74 o 
   3   3  12     9537.87     9673.25    112.21 o 
   4   3  12    15320.51    15031.51    155.94 o 
   5   3  12     4949.09     4911.35     89.25 o 
   6   3  12     1228.48     1283.85     64.31 o 
   7   3  12        0.58       70.66     63.95 o 
   8   3  12       35.73       15.69     87.10 o 
   9   3  12      946.16     1083.25    190.04 o 
   0   4  12    58388.93    57437.34    731.65 o 
   1   4  12    48326.93    47194.82    417.35 o 
   2   4  12     2351.14     2391.61     61.84 o 
   3   4  12     9282.69     9147.75    106.05 o 
   4   4  12     5906.24     6032.20     90.52 o 
   5   4  12      225.43      213.54     35.48 o 
   6   4  12     2414.56     2544.31     77.83 o 
   7   4  12     9688.14    10313.63    218.36 o 
   8   4  12     9402.41    10000.23    429.71 o 
   9   4  12     9590.44    10047.09    646.97 o 
   1   5  12     5831.75     5857.09     90.80 o 
   2   5  12    20508.34    20442.02    203.68 o 
   3   5  12    40234.23    40043.88    365.91 o 
   4   5  12     3842.15     3860.02     70.16 o 
   5   5  12    44057.04    45213.91    524.36 o 
   6   5  12    19329.89    19656.23    300.60 o 
   7   5  12    22793.36    22740.21    366.65 o 
   8   5  12     1136.03      842.27    261.24 o 
   9   5  12     1723.10     2489.92    256.59 o 
   0   6  12     7267.10     7394.48    120.47 o 
   1   6  12    42169.30    42006.81    364.05 o 
   2   6  12    36784.30    37177.87    328.98 o 
   3   6  12    26073.26    26583.46    274.40 o 
   4   6  12      343.70      382.22     36.12 o 
   5   6  12     3373.78     3845.15    108.09 o 
   6   6  12     2343.34     2241.44    106.81 o 
   7   6  12      214.98      236.98     63.57 o 
   8   6  12     1534.76     1879.51    228.07 o 
   9   6  12     3289.68     3935.62    294.70 o 
   1   7  12     1545.82     1714.83     44.50 o 
   2   7  12     6158.56     6149.89     89.27 o 
   3   7  12     1560.45     1538.20     50.84 o 
   4   7  12     3396.09     3526.28    119.91 o 
   5   7  12    11084.60    11012.15    163.24 o 
   6   7  12     1779.91     1882.50     76.13 o 
   7   7  12     7183.14     7573.34    183.49 o 
   8   7  12     9203.21     9775.84    757.11 o 
   0   8  12     3586.10     3466.52     85.13 o 
   1   8  12       80.43      107.37     31.02 o 
   2   8  12     6347.80     6821.53    100.65 o 
   3   8  12     2870.98     2818.33     65.63 o 
   4   8  12     7136.13     7712.92    123.77 o 
   5   8  12     6622.96     7107.17    117.77 o 
   6   8  12     8258.93     8351.51    149.41 o 
   7   8  12     8423.24     8494.34    186.64 o 
   8   8  12     2082.33     2273.88    119.45 o 
   1   9  12     2788.10     2829.79     61.89 o 
   2   9  12     1299.41     1262.25     46.13 o 
   3   9  12     3938.87     4072.28     82.06 o 
   4   9  12    39765.80    41765.47    475.44 o 
   5   9  12     3714.42     3788.60    106.94 o 
   6   9  12     8247.09     8546.25    154.61 o 
   7   9  12      139.04      141.95     80.67 o 
   8   9  12     1615.24     1290.47    175.81 o 
   0  10  12     2049.17     2324.14     85.22 o 
   1  10  12     1181.76     1464.06     89.79 o 
   2  10  12      151.37      157.39     37.48 o 
   3  10  12     1068.49     1405.93    106.25 o 
   4  10  12      855.86      869.03     49.01 o 
   5  10  12      455.65      553.07     65.40 o 
   6  10  12      193.35      202.98     48.07 o 
   7  10  12       16.97       13.06     66.44 o 
   1  11  12       78.60       68.07     35.21 o 
   2  11  12     2577.67     2569.04     64.16 o 
   3  11  12        1.92       21.73     38.61 o 
   4  11  12    17600.55    17578.53    217.91 o 
   5  11  12      178.31      129.37     38.11 o 
   6  11  12    14371.67    14406.63    469.34 o 
   7  11  12     3813.30     4218.46    224.67 o 
   0  12  12    10883.46    10795.69    198.18 o 
   1  12  12     1400.19     1488.24     53.29 o 
   2  12  12     1965.87     1951.72     69.60 o 
   3  12  12     2578.40     2611.72     75.20 o 
   4  12  12     1197.44     1095.18     57.47 o 
   5  12  12     5380.69     5419.78    132.08 o 
   6  12  12     5131.71     4890.54    181.79 o 
   1  13  12        4.36       79.48     38.60 o 
   2  13  12    13683.02    13454.58    198.17 o 
   3  13  12      451.43      495.32     41.77 o 
   4  13  12     4438.81     4122.62    116.90 o 
   5  13  12      413.46      413.47     48.84 o 
   6  13  12    10828.53     9245.14    418.83 o 
   0  14  12       25.42       62.88     50.85 o 
   1  14  12     4141.28     3865.68     76.76 o 
   2  14  12     1115.66      847.90     41.72 o 
   3  14  12     2180.49     1704.58     87.78 o 
   4  14  12      548.41      426.63     45.62 o 
   5  14  12     2356.50     1962.48    171.08 o 
   1  15  12      584.94      442.66     39.09 o 
   2  15  12     4924.23     4302.25    129.62 o 
   3  15  12     7108.10     6879.01    187.99 o 
   4  15  12     2123.60     1956.84    113.66 o 
   0  16  12    13961.83    11912.24    426.76 o 
   1  16  12     8124.93     7344.94    190.48 o 
   2  16  12       37.07       38.33     44.71 o 
   3  16  12      756.74      448.97     66.19 o 
   1   1  13    22620.47    22410.40    207.87 o 
   2   1  13    28756.16    28946.19    276.81 o 
   3   1  13     7023.15     7094.54     85.05 o 
   4   1  13     1148.22     1349.26     48.11 o 
   5   1  13      782.66      889.82     38.03 o 
   6   1  13    31045.74    31792.71    477.25 o 
   7   1  13     2493.11     2180.27    222.78 o 
   8   1  13     2591.10     2835.88    170.25 o 
   9   1  13     9498.21     8737.18    837.27 o 
   0   2  13    84281.32    82422.72    997.77 o 
   1   2  13      874.65      791.87     39.14 o 
   2   2  13    33371.24    33465.59    308.84 o 
   3   2  13    22163.86    21905.32    208.15 o 
   4   2  13      696.45      970.63     41.92 o 
   5   2  13     8096.27     8528.85    144.95 o 
   6   2  13     9027.87     9333.24    167.11 o 
   7   2  13    11767.97    12304.20    330.90 o 
   8   2  13     7420.97     7573.54    396.67 o 
   9   2  13      452.61      210.70    147.27 o 
   1   3  13    18229.37    18144.46    194.65 o 
   2   3  13     3726.48     3876.48     59.55 o 
   3   3  13     2988.76     3124.70     57.33 o 
   4   3  13    49790.34    49760.82    454.89 o 
   5   3  13     9624.93     9414.37    143.94 o 
   6   3  13       77.90      117.08     48.15 o 
   7   3  13    20635.99    20782.97    419.48 o 
   8   3  13     4458.06     4529.44    224.33 o 
   9   3  13     5188.42     5676.72    418.38 o 
   0   4  13       84.52      160.19     39.28 o 
   1   4  13    30625.71    29600.95    263.20 o 
   2   4  13    14619.22    14538.37    142.51 o 
   3   4  13     6960.58     7079.33    125.80 o 
   4   4  13      657.10      922.99     56.69 o 
   5   4  13    14240.24    14839.40    191.23 o 
   6   4  13      363.13      434.24     48.06 o 
   7   4  13      712.04      715.79     70.00 o 
   8   4  13      463.27      528.62    115.98 o 
   9   4  13      254.60      218.53    171.02 o 
   1   5  13     1521.27     1724.38     43.90 o 
   2   5  13     1058.24     1273.19     48.40 o 
   3   5  13    48185.51    48964.87    445.46 o 
   4   5  13    19683.26    19988.23    226.59 o 
   5   5  13    10154.94    10279.12    148.72 o 
   6   5  13     2022.33     2072.14     77.43 o 
   7   5  13     4793.85     4877.37    130.61 o 
   8   5  13       52.67       70.58     95.01 o 
   9   5  13     4880.46     6475.98    437.44 o 
   0   6  13     2641.75     2931.56    114.51 o 
   1   6  13    12340.09    11918.37    122.60 o 
   2   6  13    34655.64    34541.64    313.36 o 
   3   6  13    11171.60    10973.51    159.41 o 
   4   6  13     2851.57     2807.96     65.45 o 
   5   6  13    15485.63    15359.57    210.82 o 
   6   6  13     9191.03     9395.46    153.31 o 
   7   6  13       15.73      -23.85     57.72 o 
   8   6  13     3210.40     4191.76    332.68 o 
   1   7  13    13594.37    13728.62    141.39 o 
   2   7  13    17855.71    17885.30    188.67 o 
   3   7  13      109.66      120.11     38.61 o 
   4   7  13     4754.53     4927.49    100.77 o 
   5   7  13     3612.67     3791.49     79.68 o 
   6   7  13    10149.16    10662.63    176.62 o 
   7   7  13      111.47      159.78     66.88 o 
   8   7  13     1147.96      731.70    199.55 o 
   0   8  13    43688.56    44996.71    572.18 o 
   1   8  13      665.47      832.08     38.92 o 
   2   8  13      405.38      409.62     46.91 o 
   3   8  13    18923.32    19541.07    228.79 o 
   4   8  13     4626.86     4794.54     90.34 o 
   5   8  13       77.24      107.87     43.81 o 
   6   8  13       19.03      -37.06     51.74 o 
   7   8  13     8090.39     8961.71    318.23 o 
   8   8  13     3309.49     2348.02    275.68 o 
   1   9  13    11228.00    11524.58    139.72 o 
   2   9  13     4885.35     5224.51     86.61 o 
   3   9  13    11357.81    11429.38    151.83 o 
   4   9  13      541.07      566.17     46.51 o 
   5   9  13    16912.32    17498.28    253.69 o 
   6   9  13     1415.33     1406.98     71.99 o 
   7   9  13     8197.04     8607.00    566.96 o 
   0  10  13    50495.39    51406.74    712.45 o 
   1  10  13    48017.31    48488.97    492.63 o 
   2  10  13      657.42      664.00     52.92 o 
   3  10  13     3715.92     3851.43     83.13 o 
   4  10  13      679.85      644.90     47.13 o 
   5  10  13     7824.14     7941.88    124.27 o 
   6  10  13     7478.04     8085.82    287.83 o 
   7  10  13    13883.31    12833.61   1000.63 o 
   1  11  13     6950.43     6943.55    103.25 o 
   2  11  13     2165.43     2392.45     60.26 o 
   3  11  13    22788.26    22813.72    269.33 o 
   4  11  13     8840.23     8958.40    213.47 o 
   5  11  13    16030.15    16113.59    287.66 o 
   6  11  13      905.65     1285.93    114.30 o 
   0  12  13      654.03      837.77     94.19 o 
   1  12  13     4911.10     4867.96     83.23 o 
   2  12  13     7347.30     7626.23    134.58 o 
   3  12  13    16046.52    15828.83    222.01 o 
   4  12  13     1859.84     1694.26    103.23 o 
   5  12  13     4429.22     4215.68    109.39 o 
   6  12  13     2314.49     2152.44    110.91 o 
   1  13  13       14.64       56.98     33.68 o 
   2  13  13     1899.23     1625.91     55.57 o 
   3  13  13       16.18       25.42     36.22 o 
   4  13  13      563.29      441.35     46.69 o 
   5  13  13        5.03      119.16     65.99 o 
   0  14  13      133.66      151.93     54.14 o 
   1  14  13     3669.87     3335.65     73.68 o 
   2  14  13    13581.17    13155.83    339.54 o 
   3  14  13     7815.16     7245.44    225.61 o 
   4  14  13     1900.60     1644.82     89.96 o 
   1  15  13      172.12      120.74     41.56 o 
   2  15  13     4137.68     4209.46    126.24 o 
   3  15  13    12933.16    11110.18    338.27 o 
   0   0  14      243.79      357.55     41.89 o 
   1   0  14     7194.89     6936.65    106.68 o 
   2   0  14      489.81      387.72     38.49 o 
   3   0  14      155.45      163.75     37.99 o 
   4   0  14     5699.02     5170.50    131.48 o 
   5   0  14    29544.48    31421.20    617.00 o 
   6   0  14      994.10     1113.48     88.69 o 
   7   0  14      909.14      868.34    182.27 o 
   8   0  14     6849.51     7331.59    494.48 o 
   9   0  14     9745.10     8755.58    590.05 o 
   1   1  14        2.67       67.16     22.33 o 
   2   1  14     3331.47     3662.97     85.28 o 
   3   1  14     3992.01     4075.28     67.27 o 
   4   1  14      300.12      471.35     33.75 o 
   5   1  14     3264.69     3304.31     68.16 o 
   6   1  14      119.96      198.27     52.97 o 
   7   1  14     9239.17     9100.51    290.37 o 
   8   1  14     1728.27     1793.50    167.59 o 
   9   1  14     9632.67     9431.26    628.12 o 
   0   2  14      427.41      527.51     41.64 o 
   1   2  14     4603.10     4669.51     57.93 o 
   2   2  14     1662.70     1827.10     43.10 o 
   3   2  14    30695.00    30284.05    281.92 o 
   4   2  14       87.66      139.31     30.56 o 
   5   2  14     9108.80     9017.42    172.75 o 
   6   2  14      804.00      869.11     85.26 o 
   7   2  14    10836.37    11260.38    301.89 o 
   8   2  14      237.83      174.28    116.28 o 
   9   2  14     3343.82     3099.18    351.75 o 
   1   3  14     1179.82     1442.55     34.68 o 
   2   3  14     1120.39     1207.58     37.29 o 
   3   3  14    21309.87    21386.27    208.18 o 
   4   3  14     3698.24     3701.45     69.15 o 
   5   3  14    10359.51    10244.08    149.77 o 
   6   3  14      256.77      328.01     52.41 o 
   7   3  14      358.16      306.52     85.46 o 
   8   3  14      241.92      170.21    116.28 o 
   9   3  14        1.61      180.52    228.02 o 
   0   4  14     2259.73     2212.36     65.54 o 
   1   4  14    21513.27    20873.82    185.24 o 
   2   4  14     2192.90     2153.55     60.69 o 
   3   4  14     6032.14     6414.72    131.24 o 
   4   4  14      529.20      720.89     39.90 o 
   5   4  14     1100.84     1130.15     69.45 o 
   6   4  14     5964.05     5658.65    133.54 o 
   7   4  14    36063.48    37077.00    661.17 o 
   8   4  14     1290.80     1121.33    166.30 o 
   1   5  14     6369.33     6082.13     94.43 o 
   2   5  14      639.79      752.78     36.65 o 
   3   5  14       12.13       74.23     32.16 o 
   4   5  14      398.11      581.10     38.28 o 
   5   5  14       92.50      184.36     39.23 o 
   6   5  14      648.78      533.86     54.09 o 
   7   5  14      550.72      421.68     61.89 o 
   8   5  14     2016.99     2366.42    247.10 o 
   0   6  14     1319.19     1522.82     56.38 o 
   1   6  14    30816.97    30761.42    277.79 o 
   2   6  14      438.84      501.47     35.83 o 
   3   6  14      772.88      932.89     44.98 o 
   4   6  14     1729.75     1826.98     65.74 o 
   5   6  14    19944.60    21022.37    276.30 o 
   6   6  14      229.18      214.45     48.07 o 
   7   6  14     2075.13     1717.38    246.19 o 
   8   6  14     1062.53     1501.40    190.05 o 
   1   7  14    25397.73    25321.90    244.36 o 
   2   7  14      730.80      733.32     41.97 o 
   3   7  14     5231.31     5621.70     94.99 o 
   4   7  14      849.11      795.72     69.37 o 
   5   7  14    37761.05    38380.64    471.50 o 
   6   7  14     1663.98     1561.27     69.37 o 
   7   7  14    18692.12    20153.71   1241.65 o 
   0   8  14     5823.80     5859.55    205.36 o 
   1   8  14    58541.57    58892.34    535.52 o 
   2   8  14     7687.76     7761.91    114.44 o 
   3   8  14    45358.04    48235.32    522.38 o 
   4   8  14       26.92       32.97     40.26 o 
   5   8  14     7111.42     7216.26    126.94 o 
   6   8  14     1026.00      876.64     62.12 o 
   7   8  14     1268.66     1130.79    106.58 o 
   1   9  14     3509.60     3567.29     90.58 o 
   2   9  14     1537.98     1633.47     54.95 o 
   3   9  14    52281.21    53934.15    596.59 o 
   4   9  14     4252.87     4164.32     83.58 o 
   5   9  14    15192.70    15046.07    291.68 o 
   6   9  14      498.31      465.33    108.27 o 
   7   9  14     2927.33     3438.52    329.90 o 
   0  10  14      643.53      637.03     58.68 o 
   1  10  14     1310.30     1433.06     55.45 o 
   2  10  14      257.64      234.25     40.88 o 
   3  10  14       37.26       32.02     39.96 o 
   4  10  14       45.91       45.22     38.99 o 
   5  10  14      623.15      551.33     44.87 o 
   6  10  14      141.05      187.58     60.72 o 
   1  11  14     4448.07     4529.68     77.59 o 
   2  11  14     2002.61     1894.90     55.21 o 
   3  11  14    18829.70    18912.73    237.52 o 
   4  11  14       60.38       70.06     34.04 o 
   5  11  14     1807.15     1718.37    117.06 o 
   6  11  14      313.13      192.30     69.94 o 
   0  12  14     4986.74     5020.02    149.06 o 
   1  12  14    44915.27    45447.55    593.76 o 
   2  12  14     3300.67     3004.20     72.29 o 
   3  12  14    13169.50    12974.69    215.19 o 
   4  12  14       46.12       36.85     48.06 o 
   5  12  14      204.68      302.66     60.53 o 
   6  12  14       79.08       19.00    133.02 o 
   1  13  14    35671.47    35231.07    608.28 o 
   2  13  14     2002.39     1765.19     67.30 o 
   3  13  14     4155.72     4160.37    122.58 o 
   4  13  14     1892.12     1298.75    112.77 o 
   0  14  14     4661.22     3921.55    142.53 o 
   1  14  14    26431.86    25822.87    567.47 o 
   2  14  14      475.86      279.31     47.80 o 
   3  14  14     6239.27     6160.57    159.88 o 
   4  14  14      595.27      323.07    104.52 o 
   1  15  14     9922.43     8751.20    259.87 o 
   2  15  14      148.46       48.69     48.62 o 
   1   1  15     5469.28     5350.06     93.41 o 
   2   1  15    20013.16    19707.91    183.39 o 
   3   1  15    26137.80    26219.19    255.36 o 
   4   1  15      289.09      418.26     49.42 o 
   5   1  15     3343.08     3420.85     74.36 o 
   6   1  15    16501.87    16084.62    267.26 o 
   7   1  15      576.60      499.94    101.63 o 
   8   1  15     4500.94     4750.56    275.37 o 
   0   2  15    50256.34    49067.09    534.05 o 
   1   2  15    55779.12    55984.34    451.05 o 
   2   2  15     6219.29     6138.80     85.20 o 
   3   2  15    26738.38    27015.84    267.01 o 
   4   2  15       11.91       24.97     31.66 o 
   5   2  15      631.55      578.35     38.99 o 
   6   2  15    20211.82    19303.76    304.58 o 
   7   2  15     1603.84     1330.21    104.75 o 
   8   2  15    14074.31    15102.80   1161.43 o 
   1   3  15    33302.17    33189.93    276.35 o 
   2   3  15     2217.75     2483.92    102.31 o 
   3   3  15    13749.11    13505.21    161.49 o 
   4   3  15    32442.07    32785.30    366.04 o 
   5   3  15    28922.32    29380.34    354.55 o 
   6   3  15      301.13      597.05     61.61 o 
   7   3  15    17043.64    17302.74    479.29 o 
   8   3  15     1170.54     1201.75    150.18 o 
   0   4  15     1421.33     1561.05     81.21 o 
   1   4  15    36889.71    36535.63    310.51 o 
   2   4  15     2991.85     3086.64     61.55 o 
   3   4  15     8486.09     8794.15    115.45 o 
   4   4  15     1305.54     1318.48     47.85 o 
   5   4  15    12402.55    12919.70    174.98 o 
   6   4  15     2113.08     1924.97     69.44 o 
   7   4  15     1887.79     2156.61    199.57 o 
   8   4  15      723.53      997.71    180.54 o 
   1   5  15     4414.12     4463.94     97.36 o 
   2   5  15      705.82      728.46     40.30 o 
   3   5  15     6263.60     6394.38     95.28 o 
   4   5  15    24495.21    24651.45    332.16 o 
   5   5  15     5457.91     5642.85    146.09 o 
   6   5  15     1254.31     1196.10     60.94 o 
   7   5  15     5278.01     6012.27    306.15 o 
   8   5  15     2657.54     2889.56    256.64 o 
   0   6  15    13598.37    13421.25    195.86 o 
   1   6  15     1570.82     1724.65     54.40 o 
   2   6  15    26007.41    26575.59    278.07 o 
   3   6  15     6978.99     7116.35    109.01 o 
   4   6  15     1144.95     1165.23     52.16 o 
   5   6  15      866.03      914.12     48.41 o 
   6   6  15     6708.97     6802.43    141.61 o 
   7   6  15     6192.02     6522.25    912.85 o 
   1   7  15      648.59      606.72     37.68 o 
   2   7  15    13510.11    13796.01    166.07 o 
   3   7  15    14798.92    15283.76    206.91 o 
   4   7  15     5289.09     5294.45    126.45 o 
   5   7  15     1378.80     1430.22     55.90 o 
   6   7  15     9096.96     9430.73    251.63 o 
   7   7  15      377.52      364.42     68.12 o 
   0   8  15    16354.97    16728.46    253.04 o 
   1   8  15    10665.99    10929.72    129.12 o 
   2   8  15     2106.39     2036.27     77.55 o 
   3   8  15    21308.54    21898.91    256.87 o 
   4   8  15     1192.45     1351.17     78.05 o 
   5   8  15     1530.39     1458.04     59.41 o 
   6   8  15     2019.72     2210.06    126.42 o 
   7   8  15     1230.00     1083.32    228.07 o 
   1   9  15     3980.85     3942.98     75.69 o 
   2   9  15     3304.85     3517.86     98.08 o 
   3   9  15     1641.75     1649.49     57.49 o 
   4   9  15     1808.55     1578.83     65.50 o 
   5   9  15     7545.89     7623.25    137.80 o 
   6   9  15     2363.24     1549.12    268.81 o 
   0  10  15    65454.43    65424.52    985.82 o 
   1  10  15     7465.26     7596.99    108.14 o 
   2  10  15       21.72       29.29     37.56 o 
   3  10  15     4324.02     4058.58    143.83 o 
   4  10  15     2349.91     2291.70     70.35 o 
   5  10  15    21136.89    22171.29    509.64 o 
   6  10  15     2513.44     2527.35    112.09 o 
   1  11  15      802.50      713.90     40.64 o 
   2  11  15     4221.26     4234.89     84.38 o 
   3  11  15     1858.30     1631.17     84.13 o 
   4  11  15    13489.91    13323.13    288.67 o 
   5  11  15     4104.71     4030.99    115.31 o 
   6  11  15     2512.79     2167.28    247.15 o 
   0  12  15      127.39      171.57     56.57 o 
   1  12  15       76.94       71.86     34.53 o 
   2  12  15    11873.05    12089.29    212.40 o 
   3  12  15    10238.82     9953.99    274.14 o 
   4  12  15      805.94      650.73     48.20 o 
   5  12  15      394.93      240.08     61.08 o 
   1  13  15      123.75      122.83     42.27 o 
   2  13  15     1417.20     1236.82     58.65 o 
   3  13  15      804.26      601.92     53.83 o 
   4  13  15     1475.11     1163.70     92.27 o 
   0  14  15      234.34      177.17     54.74 o 
   1  14  15      137.91      127.77     45.00 o 
   2  14  15    14831.11    13656.67    647.60 o 
   0   0  16    29315.31    30144.45    562.57 o 
   1   0  16   105673.48   105282.09   1145.46 o 
   2   0  16    15526.19    15870.59    241.69 o 
   3   0  16    26893.11    27816.55    421.91 o 
   4   0  16     9274.95     9726.90    181.88 o 
   5   0  16       73.48       54.55     46.80 o 
   6   0  16       15.80       18.00     68.88 o 
   7   0  16     4116.97     4239.62    361.22 o 
   8   0  16     2888.57     2680.51    361.20 o 
   1   1  16     9696.63     9676.34    103.31 o 
   2   1  16      271.39      341.34     30.37 o 
   3   1  16    38531.62    38882.46    398.86 o 
   4   1  16       60.75      136.07     32.85 o 
   5   1  16    40121.39    40763.29    487.56 o 
   6   1  16      592.45      470.95     55.50 o 
   7   1  16    25324.63    29006.31   1199.66 o 
   8   1  16      235.99      306.37    327.80 o 
   0   2  16    18929.11    19048.76    231.24 o 
   1   2  16    13342.72    13150.76    129.46 o 
   2   2  16    11392.76    11894.93    190.98 o 
   3   2  16     2194.71     2355.36     56.05 o 
   4   2  16     1159.94     1238.84     47.17 o 
   5   2  16     3643.57     3673.56     85.89 o 
   6   2  16        5.42       -4.67     54.32 o 
   7   2  16      140.64      120.18    120.92 o 
   8   2  16     1965.38     2140.44    484.71 o 
   1   3  16      616.10      690.20     32.10 o 
   2   3  16      923.42      954.24     39.41 o 
   3   3  16     7279.33     7465.18    104.36 o 
   4   3  16       12.54       38.17     32.48 o 
   5   3  16     2889.41     2953.78     67.98 o 
   6   3  16     1447.21     1527.69     86.56 o 
   7   3  16        3.56      -18.53    133.86 o 
   8   3  16     1350.45     1273.43    209.07 o 
   0   4  16     2267.17     2253.43     95.59 o 
   1   4  16    27367.50    28396.31    272.29 o 
   2   4  16    11187.59    11866.83    208.63 o 
   3   4  16    10770.55    11350.03    156.96 o 
   4   4  16     2607.89     2715.87     63.50 o 
   5   4  16      985.83      991.15     69.91 o 
   6   4  16     1260.20     1200.33     68.34 o 
   7   4  16     7374.72     7568.37   1003.35 o 
   8   4  16      337.69      522.59    152.03 o 
   1   5  16     9317.14     9300.78    109.83 o 
   2   5  16     2019.09     2109.64     58.67 o 
   3   5  16    35446.56    36620.82    386.89 o 
   4   5  16     2885.47     2960.41    130.17 o 
   5   5  16    41315.81    42237.92    554.73 o 
   6   5  16     3328.73     3292.89    117.87 o 
   7   5  16    10074.61    10817.13    798.55 o 
   0   6  16     8384.13     8569.79    188.75 o 
   1   6  16    28865.00    28916.28    287.45 o 
   2   6  16     7260.13     7481.54    111.14 o 
   3   6  16    12749.18    13044.59    174.11 o 
   4   6  16     3735.39     3649.33     81.37 o 
   5   6  16     4659.43     4985.67    132.29 o 
   6   6  16       31.15       15.91     64.66 o 
   7   6  16       17.42       87.86     65.93 o 
   1   7  16      616.19      639.16     38.72 o 
   2   7  16      627.39      643.29     47.46 o 
   3   7  16     1804.63     1746.99     65.16 o 
   4   7  16     9970.53    10212.74    154.03 o 
   5   7  16     1053.77     1043.53     47.96 o 
   6   7  16     1748.30     1284.18    139.17 o 
   0   8  16    12508.12    13228.36    224.69 o 
   1   8  16       56.19       54.89     35.42 o 
   2   8  16      683.58      786.75     46.54 o 
   3   8  16     1260.88     1272.18     48.81 o 
   4   8  16       62.37       94.00     37.80 o 
   5   8  16     8989.30     9096.06    178.75 o 
   6   8  16     2562.70     2788.16    130.36 o 
   1   9  16       43.08       31.89     37.04 o 
   2   9  16     6583.82     6630.30    137.46 o 
   3   9  16     7328.66     7159.91    111.08 o 
   4   9  16     3002.72     2938.81     74.06 o 
   5   9  16     1783.36     1729.17     77.95 o 
   6   9  16     8779.88     7750.21    499.50 o 
   0  10  16     1257.44     1313.47     61.00 o 
   1  10  16     1232.63     1391.17     86.33 o 
   2  10  16      775.09      811.61     44.89 o 
   3  10  16     1873.24     1906.67    134.29 o 
   4  10  16      100.17      113.43     45.34 o 
   5  10  16      118.53       66.65     45.93 o 
   6  10  16       30.01       99.08     72.03 o 
   1  11  16      632.62      499.76     36.60 o 
   2  11  16     6795.96     6457.58    125.01 o 
   3  11  16       26.10       23.28     46.21 o 
   4  11  16     3685.81     3366.19    109.53 o 
   5  11  16      725.38      780.17     94.63 o 
   0  12  16       57.81      153.53     62.03 o 
   1  12  16       12.18       32.43     41.17 o 
   2  12  16     1541.28     1580.62     76.95 o 
   3  12  16     2665.13     2571.72    115.47 o 
   4  12  16      318.61      175.23     45.33 o 
   1  13  16      861.30      777.95     52.77 o 
   2  13  16      322.40      192.21     44.63 o 
   3  13  16      237.40      202.54     43.38 o 
   0  14  16       87.84      161.52    142.52 o 
   1   1  17     4657.55     4733.30     72.85 o 
   2   1  17      339.64      382.73     33.08 o 
   3   1  17     2715.23     2941.69     61.69 o 
   4   1  17    31826.13    33224.35    365.11 o 
   5   1  17     3669.98     3618.22     79.22 o 
   6   1  17      818.81      924.54     68.39 o 
   7   1  17     3255.18     3934.89    248.69 o 
   0   2  17    17965.54    18150.17    237.10 o 
   1   2  17    11299.38    11587.89    132.43 o 
   2   2  17    11251.72    11570.58    134.37 o 
   3   2  17     6003.91     6535.02    174.94 o 
   4   2  17      389.11      368.65     36.06 o 
   5   2  17    14850.42    14871.42    284.19 o 
   6   2  17     5157.26     5231.44    136.16 o 
   7   2  17       46.22      117.55    141.54 o 
   1   3  17     6759.37     7016.96     87.99 o 
   2   3  17     8474.32     8807.20    132.24 o 
   3   3  17     7878.51     7947.33    108.72 o 
   4   3  17      125.19      104.92     34.00 o 
   5   3  17     4887.52     4758.46    100.42 o 
   6   3  17    10868.69    11552.03    366.68 o 
   7   3  17     9564.09    11354.93   1165.51 o 
   0   4  17     5065.75     5197.28    132.56 o 
   1   4  17    16837.88    16920.75    176.97 o 
   2   4  17      575.97      573.99     40.48 o 
   3   4  17    16824.76    17399.90    202.44 o 
   4   4  17      332.65      388.28     37.73 o 
   5   4  17      811.71      985.65     60.97 o 
   6   4  17       16.11       99.09     74.75 o 
   7   4  17      798.82     1067.42    261.31 o 
   1   5  17    12433.04    12937.64    144.30 o 
   2   5  17    12902.20    13376.71    165.17 o 
   3   5  17      662.88      602.00     42.69 o 
   4   5  17     1793.56     1785.31     88.58 o 
   5   5  17    11128.99    11598.02    171.76 o 
   6   5  17     8178.72     8576.94    298.02 o 
   7   5  17     4435.11     5191.37    351.80 o 
   0   6  17    49568.36    49124.32    678.76 o 
   1   6  17     5883.56     5611.34     82.41 o 
   2   6  17     3027.76     3067.91    116.49 o 
   3   6  17      197.73      229.57     39.03 o 
   4   6  17       37.04       88.14     38.78 o 
   5   6  17      363.76      306.21     42.35 o 
   6   6  17     8151.43     8136.70    294.65 o 
   1   7  17     1473.34     1511.30     48.33 o 
   2   7  17     2797.76     2764.85     69.61 o 
   3   7  17     5718.25     6020.34     99.32 o 
   4   7  17    16263.02    17127.73    244.16 o 
   5   7  17      128.41      243.94     49.91 o 
   6   7  17      823.86      827.38     98.55 o 
   0   8  17     1627.58     1382.51    108.99 o 
   1   8  17     6889.11     7168.82    119.60 o 
   2   8  17     7200.16     7375.74    114.55 o 
   3   8  17      689.00      774.79     73.26 o 
   4   8  17      680.64      584.26     44.04 o 
   5   8  17     8650.84     8891.46    218.82 o 
   6   8  17      245.36      207.59     51.61 o 
   1   9  17        0.06       22.33     35.83 o 
   2   9  17     3912.26     3789.68     93.57 o 
   3   9  17     8610.30     8541.39    141.74 o 
   4   9  17     6999.03     7324.04    187.93 o 
   5   9  17     5504.77     5136.37    175.06 o 
   0  10  17      742.33      867.74    101.65 o 
   1  10  17    14575.47    13940.93    204.82 o 
   2  10  17    18710.38    18447.84    311.71 o 
   3  10  17    14775.78    14257.69    288.36 o 
   4  10  17      480.69      411.09     41.66 o 
   5  10  17     1370.41     1111.59    174.65 o 
   1  11  17     1653.54     1514.55     56.88 o 
   2  11  17    15040.79    15387.55    321.39 o 
   3  11  17     6976.09     6741.44    212.18 o 
   4  11  17    10910.01    11237.56    510.44 o 
   0  12  17    10176.89    10661.23    316.61 o 
   1  12  17     7063.34     5837.95    138.70 o 
   2  12  17       96.53       60.09     42.50 o 
   3  12  17       92.14       72.96     41.92 o 
   1  13  17       45.02       28.50     46.24 o 
   2  13  17      416.72      255.05     50.85 o 
   0   0  18     4827.70     4570.88    159.77 o 
   1   0  18     1403.53     1382.46     56.33 o 
   2   0  18       52.27      114.94     44.59 o 
   3   0  18    21373.95    22675.24    348.77 o 
   4   0  18        5.70       19.79     49.61 o 
   5   0  18     1638.94     1976.06    239.75 o 
   6   0  18     5817.97     7121.63    513.44 o 
   7   0  18    26287.88    30774.33   1793.98 o 
   1   1  18     2005.18     2196.03     50.32 o 
   2   1  18      220.67      232.59     33.03 o 
   3   1  18       44.27       54.97     33.70 o 
   4   1  18     1885.83     2014.44     63.50 o 
   5   1  18      138.37      176.34     34.07 o 
   6   1  18      951.06      886.37    154.54 o 
   7   1  18     3089.03     3713.60    263.91 o 
   0   2  18       14.29       55.94     41.27 o 
   1   2  18    10755.92    10710.78    119.73 o 
   2   2  18     1202.31     1287.48     46.41 o 
   3   2  18       11.34       46.62     32.48 o 
   4   2  18      519.65      534.93     37.50 o 
   5   2  18    12444.28    12870.88    181.02 o 
   6   2  18       82.83       70.70    122.54 o 
   7   2  18     5162.31     5500.14    494.49 o 
   1   3  18     5942.07     6054.11     82.39 o 
   2   3  18      590.25      660.37     38.38 o 
   3   3  18     4300.24     4334.71     77.71 o 
   4   3  18      183.76      185.46     35.69 o 
   5   3  18     6518.66     6541.11    115.11 o 
   6   3  18        2.64      115.91    126.68 o 
   7   3  18     1001.55      855.24    171.05 o 
   0   4  18      107.06      147.26     45.40 o 
   1   4  18     2698.16     2686.04     56.26 o 
   2   4  18       24.47       54.54     34.92 o 
   3   4  18     6184.65     6334.07    117.54 o 
   4   4  18      165.20      195.89     36.32 o 
   5   4  18    19985.87    20440.79    354.34 o 
   6   4  18       76.32      122.49    135.54 o 
   1   5  18      720.51      777.05     46.64 o 
   2   5  18      217.54      280.17     38.75 o 
   3   5  18     8526.18     8755.88    126.08 o 
   4   5  18     1563.14     1498.08     68.62 o 
   5   5  18      161.31      168.44     47.97 o 
   6   5  18       15.06       -8.38     61.42 o 
   0   6  18     1411.52     1516.95     73.30 o 
   1   6  18     6672.99     6643.05     93.83 o 
   2   6  18       68.33       97.25     39.72 o 
   3   6  18    19012.06    19784.93    245.18 o 
   4   6  18      165.28       86.99     38.84 o 
   5   6  18        2.38      -24.75     47.01 o 
   6   6  18      873.15      826.70    275.57 o 
   1   7  18     1131.37     1080.39     43.67 o 
   2   7  18        6.55       19.50     37.63 o 
   3   7  18    40756.68    40837.35    500.34 o 
   4   7  18       82.61      132.25     50.70 o 
   5   7  18    13109.60    12456.83    336.60 o 
   0   8  18      182.65      285.13     56.13 o 
   1   8  18    49277.09    49659.20    623.70 o 
   2   8  18      699.59      701.83     54.79 o 
   3   8  18     5154.95     4985.43    116.08 o 
   4   8  18       37.05      117.87     47.95 o 
   5   8  18     2221.19     2231.08    102.89 o 
   1   9  18    14979.86    14646.83    210.71 o 
   2   9  18       19.83       26.61     45.32 o 
   3   9  18     4376.90     4428.39    108.39 o 
   4   9  18      314.26      384.31     44.28 o 
   0  10  18      687.55      587.82     64.48 o 
   1  10  18      591.28      604.09     43.91 o 
   2  10  18      280.44      307.54     43.88 o 
   3  10  18     1489.81     1503.10     65.78 o 
   4  10  18        6.83       21.60     43.52 o 
   1  11  18     8781.25     7866.46    184.50 o 
   2  11  18       54.73       47.23     56.13 o 
   3  11  18      250.24      183.77     47.55 o 
   0  12  18      179.81      237.53    199.53 o 
   2  12  18      236.82      268.49     49.91 o 
   1   1  19     6895.64     6983.57    168.53 o 
   2   1  19     2765.68     2712.56     87.42 o 
   3   1  19      616.52      605.45     40.15 o 
   4   1  19    22855.17    23453.01    299.44 o 
   5   1  19     3018.72     2752.89    177.30 o 
   6   1  19       93.69      -16.08    130.88 o 
   0   2  19    27135.01    26657.04    432.68 o 
   1   2  19    16319.62    16605.89    172.84 o 
   2   2  19    23559.15    23684.72    264.12 o 
   3   2  19     1611.20     1655.20     51.61 o 
   4   2  19       51.52       40.53     34.11 o 
   5   2  19     2739.45     2975.09    102.30 o 
   6   2  19     6434.84     7657.56    372.82 o 
   1   3  19     1077.62     1074.87     41.97 o 
   2   3  19    14937.14    15417.92    185.45 o 
   3   3  19    17412.62    18133.39    216.87 o 
   4   3  19     7120.40     6956.09    282.13 o 
   5   3  19     8093.10     7590.08    247.31 o 
   6   3  19    17447.54    19973.25   1181.44 o 
   0   4  19    10146.99    10495.46    178.84 o 
   1   4  19    13840.48    13877.32    158.27 o 
   2   4  19      857.39      927.15     43.05 o 
   3   4  19    13441.62    13671.83    184.11 o 
   4   4  19      656.46      688.55     43.27 o 
   5   4  19       79.93      182.78     43.16 o 
   6   4  19      683.07      712.66    275.56 o 
   1   5  19     4943.26     4964.84    116.74 o 
   2   5  19     4087.63     4303.99     76.44 o 
   3   5  19      175.96      140.07     38.52 o 
   4   5  19      249.93      264.93     50.79 o 
   5   5  19     5093.24     5121.46    148.80 o 
   0   6  19    23080.35    23362.98    372.72 o 
   1   6  19      794.15      752.38     39.62 o 
   2   6  19     3713.79     3462.22     79.69 o 
   3   6  19        0.35       36.49     40.31 o 
   4   6  19       15.11        3.06     49.42 o 
   5   6  19     5432.64     5400.83    134.10 o 
   1   7  19     3243.60     3202.69     93.62 o 
   2   7  19     3595.22     3484.68    120.53 o 
   3   7  19       11.14       29.38     47.71 o 
   4   7  19    14787.19    15469.13    338.69 o 
   5   7  19      400.50      177.49     55.54 o 
   0   8  19        0.48       77.41     50.67 o 
   1   8  19     7099.11     6861.98    147.47 o 
   2   8  19     8603.72     9139.07    190.03 o 
   3   8  19      171.39      200.91     44.49 o 
   4   8  19       42.18       29.46     37.09 o 
   1   9  19       17.86      -23.28     45.69 o 
   2   9  19        6.20       -1.97     43.70 o 
   3   9  19     4051.74     3772.97    124.63 o 
   4   9  19      350.83      271.96     35.41 o 
   0  10  19        5.40       14.74     79.42 o 
   1  10  19     8022.69     7463.13    179.38 o 
   2  10  19    10568.55     9711.61    226.54 o 
   3  10  19    11536.83    11558.92    425.50 o 
   1  11  19       50.85       39.33     48.98 o 
   0   0  20    36099.17    36421.00    747.75 o 
   1   0  20    47342.03    48815.32    705.76 o 
   2   0  20     5968.29     6348.54    204.57 o 
   3   0  20    18744.93    19492.13    345.56 o 
   4   0  20     6641.60     7238.74    240.80 o 
   5   0  20      195.29      216.34     48.40 o 
   6   0  20      267.99      399.06    209.03 o 
   1   1  20     5193.98     5181.77     78.73 o 
   2   1  20     2922.36     2844.86     63.63 o 
   3   1  20    20415.08    20677.51    259.15 o 
   4   1  20     3246.15     3487.77    106.53 o 
   5   1  20    18827.23    18003.28    570.67 o 
   6   1  20     3101.40     3574.59    389.78 o 
   0   2  20     1413.29     1412.33    125.46 o 
   1   2  20     3375.36     3331.26     66.54 o 
   2   2  20     8854.46     9013.08    137.42 o 
   3   2  20     5552.08     5457.16     97.69 o 
   4   2  20      917.50      786.04     50.25 o 
   5   2  20      476.47      470.80     74.29 o 
   1   3  20     1165.05     1114.31     44.51 o 
   2   3  20       72.20      125.39     37.24 o 
   3   3  20     2070.42     2058.92     74.80 o 
   4   3  20       72.83       29.94     41.33 o 
   5   3  20     2758.61     2822.32     92.75 o 
   0   4  20     1844.91     1991.15    149.71 o 
   1   4  20    24241.55    24851.13    282.86 o 
   2   4  20     4980.32     5118.46     93.34 o 
   3   4  20     3351.11     3696.91    103.71 o 
   4   4  20      135.56       85.65     38.22 o 
   5   4  20     1549.68     1383.50    127.57 o 
   1   5  20     2738.06     2571.41     66.45 o 
   2   5  20        3.39       62.11     42.33 o 
   3   5  20    16196.10    16865.59    344.91 o 
   4   5  20     9167.96     9627.12    221.29 o 
   5   5  20    13379.32    13676.37    857.15 o 
   0   6  20    11681.95    11818.22    288.14 o 
   1   6  20    13554.87    13960.44    281.38 o 
   2   6  20      278.96      167.48     49.49 o 
   3   6  20     8897.45     9734.15    208.02 o 
   4   6  20     2734.11     2843.87     87.37 o 
   1   7  20      125.66      116.32     51.42 o 
   2   7  20     5927.41     5809.00    140.16 o 
   3   7  20      232.87      246.01     49.08 o 
   4   7  20       76.82       78.47     37.71 o 
   0   8  20        9.71       -4.91     61.00 o 
   1   8  20      691.41      703.77     53.82 o 
   2   8  20     2683.63     2640.55    123.77 o 
   3   8  20      861.14      694.87     50.73 o 
   1   9  20     2188.41     2037.12     97.21 o 
   2   9  20     1165.76      906.44     62.08 o 
   0  10  20     1164.57      760.24    171.05 o 
   1  10  20     1689.34     1691.72    199.58 o 
   1   1  21     2140.93     2084.92     59.56 o 
   2   1  21     5866.76     5679.10    138.12 o 
   3   1  21     2463.97     2417.52     82.37 o 
   4   1  21        5.32       -0.50     35.48 o 
   5   1  21      500.19      741.15    237.55 o 
   0   2  21     5334.92     4912.63    169.63 o 
   1   2  21     7651.20     7841.59    146.46 o 
   2   2  21      693.36      655.52     47.74 o 
   3   2  21     8734.75     9400.10    200.00 o 
   4   2  21      311.16      361.48     40.34 o 
   5   2  21      916.14     1548.94    256.57 o 
   1   3  21     3887.72     3719.16     91.01 o 
   2   3  21      348.48      306.21     48.18 o 
   3   3  21      150.84      134.92     43.47 o 
   4   3  21     6789.47     6763.63    248.30 o 
   0   4  21     4844.18     4628.40    126.97 o 
   1   4  21     8838.09     8935.81    174.38 o 
   2   4  21      170.26      137.36     43.93 o 
   3   4  21     3972.94     4439.13    111.55 o 
   4   4  21      401.27      313.94     44.62 o 
   1   5  21      993.63      873.64     54.65 o 
   2   5  21     1770.62     1861.66     68.43 o 
   3   5  21     3402.45     3345.40    105.09 o 
   4   5  21    15864.73    15765.07    583.50 o 
   0   6  21     7297.64     6826.49    191.39 o 
   1   6  21      225.08      210.88     54.42 o 
   2   6  21     7737.83     7398.84    229.50 o 
   3   6  21      688.75      492.80     57.22 o 
   1   7  21     2189.91     2040.47     85.82 o 
   2   7  21     5700.70     5812.21    256.68 o 
   3   7  21     1056.80      953.62    128.29 o 
   0   8  21     1372.44     1078.39    139.94 o 
   1   8  21     3299.87     3289.96    166.06 o 
   2   8  21     1288.76      484.67    256.59 o 
   0   0  22      244.85       60.43     90.26 o 
   1   0  22      232.82      230.90     63.32 o 
   2   0  22     1648.21     1641.65    102.39 o 
   3   0  22       31.76       47.51     58.64 o 
   1   1  22      449.49      339.95     45.65 o 
   2   1  22      598.51      552.12     50.85 o 
   3   1  22     1830.69     1933.87     82.20 o 
   0   2  22      563.10      438.93     55.52 o 
   1   2  22      401.74      355.31     47.90 o 
   2   2  22      620.03      555.77     54.67 o 
   3   2  22     6175.74     5605.36    190.57 o 
   1   3  22      247.91      252.70     52.40 o 
   2   3  22      798.29      678.84     58.77 o 
   3   3  22     9027.29     9072.06    420.69 o 
   0   4  22       14.61      -37.18     51.98 o 
   1   4  22     7436.98     7171.45    264.39 o 
   2   4  22      192.00      214.81     48.91 o 
   3   4  22     2250.96     2350.04    229.06 o 
   1   5  22     4054.86     3912.75    206.29 o 
   2   5  22      124.32      109.80     61.20 o 
   0   6  22     1327.57      850.18    140.67 o 
   1   6  22     5016.01     4568.36    293.73 o 
   1   1  23      345.53      134.51    103.50 o 
   2   1  23     6061.71     5094.66    416.36 o 
   0   2  23    26225.71    19307.87   1517.52 o 
   1   2  23      463.53      281.34    104.47 o 
   2   2  23    10827.56     9131.21    875.99 o 
   1   3  23     3016.95     1419.93    257.89 o 
   0   4  23     2852.30     2500.19    427.79 o 
                                                 
